# Supplementary material for: A Comprehensive Characterization of the Differences in Meat Quality, Nonvolatile and Volatile Flavor Substances Between Taoyuan Black and Duroc Pigs
Source: Foods. 2025 May 29;14(11):1935. doi: 10.3390/foods14111935 (PMC12154364; doi:10.3390/foods14111935)
Supplement: Supplementary file 1 [file foods-14-01935-s001.zip]

Archive with 3 entries (2 files):
- foods-3657772-supplementary/
- foods-3657772-supplementary/Supplementary data S1.xlsx
- foods-3657772-supplementary/Supplementary data S2.xlsx
