# Supplementary material for: A Comprehensive Characterization of the Differences in Meat Quality, Nonvolatile and Volatile Flavor Substances Between Taoyuan Black and Duroc Pigs
Source: Foods. 2025 May 29;14(11):1935. doi: 10.3390/foods14111935 (PMC12154364; doi:10.3390/foods14111935)
Supplement: Supplementary file 1 [file foods-14-01935-s001.zip › foods-3657772-supplementary/Supplementary data S1.xlsx]

## Sheet: Sheet1
Name	Class	1st Dimension Time (s)	2nd Dimension Time (s)	CAS	Formula	RangeofOdorMin	RangeofOdorMax	OdorCharacter
1-Octen-3-ol	Alcohols	1244.09	1.02842	3391-86-4	C8H16O	11		Mushroom
1-Heptanol	Alcohols	1249.92	1.00757	111-70-6	C7H16O	3		Grassy
1-Butanol, 3-methyl-	Alcohols	756.856	0.920143	123-51-3	C5H12O	1.69	1750	sweet, malty, rancid,rubber,
Isopropyl Alcohol	Alcohols	294.981	0.831864	67-63-0	C3H8O	1000	2197000	sharp, rubbingalcohol
1-Propanol, 2-methyl-	Alcohols	539.965	0.880308	78-83-1	C4H10O	10	165000	sweet,fusel,musty, alcohol, rubber, latex
Ethanol	Alcohols	308.939	0.854042	64-17-5	C2H6O	24900		Disolvent, Ethanol
2-Propanol, 2-methyl-	Alcohols	279.982	0.8585	75-65-0	C4H10O	3300	957000	sweet alcohol
1-Propanol	Alcohols	458.78	0.838476	71-23-8	C3H8O	53952.6		Fruity, Floral, Grassy
Benzyl alcohol	Alcohols	1996.33	0.824	100-51-6	C7H8O	40927.2		Floral, Fruity, Sweet, Estery
1-Hexanol, 2-ethyl-	Alcohols	1319.92	1.06171	104-76-7	C8H18O	0.198		Rose, Green
2-Heptanol	Alcohols	979.937	1.05309	543-49-7	C7H16O	200		Fruity, Mouldy, Musty, Mushroom
1-Octanol	Alcohols	1444.91	1.04826	111-87-5	C8H18O	0.9	1690	penetrating
1-Pentanol	Alcohols	839.946	0.924458	71-41-0	C5H12O	5.5	305000
2-Propanol, 1-methoxy-	Alcohols	609.961	0.91	107-98-2	C4H10O2	8390	33000	etherish, ammonia
1-Hexanol	Alcohols	1049.93	0.963652	111-27-3	C6H14O	2.4	16000	green grass, plastic
1-Butanol	Alcohols	634.959	0.882792	71-36-3	C4H10O	3.3	990000	sweet, malty,alcohol, medicinal
2-Nonenal, (E)-	Aldehydes	1414.91	1.27496	18829-56-6	C9H16O	0.0002		Fatty, Cucumber
2-Hexenal, (E)-	Aldehydes	792.844	1.09547	6728-26-3	C6H10O	190		Apple-Like,Planty Green,Stinkbug
2-Octenal, (E)-	Aldehydes	1214.5	1.22129	2548-87-0	C8H14O	0.003		Nuts, Green, Fatty
Propanal, 2-methyl-	Aldehydes	219.569	0.892208	78-84-2	C4H8O	0.34	139	pungent
Octanal	Aldehydes	934.523	1.38104	124-13-0	C8H16O	2.5		Lemon, Citrus, Green Grass
Pentanal	Aldehydes	375.601	1.04154	110-62-3	C5H10O	0.4	4970	sickening, rancid,decayed
Nonanal	Aldehydes	1139.93	1.45842	124-19-6	C9H18O	1		Aldehyde, Citrus, Orange Peel
Hexanal	Aldehydes	535.591	1.175	66-25-1	C6H12O	20		Green Grass, Fruity
Heptanal	Aldehydes	724.954	1.29132	111-71-7	C7H14O	0.003		Citrus, Fatty, Rancid
Butanal	Aldehydes	265.316	0.9186	123-72-8	C4H8O	0.3	5090	pungent
Benzeneacetaldehyde	Aldehydes	1614.9	0.950833	122-78-1	C8H8O	1		Floral, Honey
Butanal, 3-methyl-	Aldehydes	303.98	1.008	590-86-3	C5H10O	16.51		Floral, Fruity
Methional	Aldehydes	1259.92	0.931333	3268-49-3	C4H8OS	7.12		Cooked Potato
Benzene, (1-methylethyl)-	Benzenoids	704.738	1.43574	98-82-8	C9H12	8	1300	sharp
a-Methylstyrene	Benzenoids	1019.02	1.24	98-83-9	C9H10	20	49700
Naphthalene	Benzenoids	1784.89	1.08275	91-20-3	C10H8	1.9	1020	tar, creosote,mothballs,empyreumatic
Benzeneacetic acid, ethyl ester	Benzenoids	1859.88	1.0664	101-97-3	C10H12O2	406.83		Floral, Rosy-Flavor, Honey
Toluene	Benzenoids	461.012	1.15592	108-88-3	C7H8	21	157000	sour, burnt
p-Cresol	Benzenoids	2309.85	0.780947	106-44-5	C7H8O	60
Phenol	Benzenoids	2194.86	0.7605	108-95-2	C6H6O	4.5	1950	medicinal, acid,ink, creosote,empyreumatic
Benzene	Benzenoids	329.979	1.00646	71-43-2	C6H6	470	313000	aromatic, sweet,solvent,empyreumatic
Benzene, 1,2,4-trimethyl-	Benzenoids	919.172	1.40908	95-63-6	C9H12	6	2400	aromatic
Butanoic acid, 3-methyl-, ethyl ester	Esters	510.619	1.38335	108-64-5	C7H14O2	6.89		Fruity, Apple-Flavor
Propanoic acid, ethyl ester	Esters	349.978	1.08117	105-37-3	C5H10O2	19019.3		Ruity, Banana-Flavor
Ethyl Acetate	Esters	275.209	0.942727	141-78-6	C4H8O2	90	190000	fruity, sweet,fingernail polish,etherous
Hexadecanoic acid, ethyl ester	Esters	2555.47	2.03996	628-97-7	C18H36O2	2		Wax
Acetic acid, butyl ester	Esters	519.411	1.21911	123-86-4	C6H12O2	0.13	368000	sweet, banana
Pentanoic acid, ethyl ester	Esters	629.96	1.39912	539-82-2	C7H14O2	26.78		Fruity, Apple-Flavor
Tetradecanoic acid, ethyl ester	Esters	2264.86	1.95304	124-06-1	C16H32O2	500		Sweet, Waxy
Dodecanoic acid, ethyl ester	Esters	1949.26	1.87288	106-33-2	C14H28O2	500		Sweet, Waxy, Floral
Propanoic acid, 2-hydroxy-, ethyl ester	Esters	1044.93	0.900105	97-64-3	C5H10O3	128000		Fruity, Slightly Fattyflavor
Nonanoic acid, ethyl ester	Esters	1414.91	1.744	123-29-5	C11H22O2	3150.61		Floral, Fruity
Ethyl formate	Esters	230.193	0.848208	109-94-4	C3H6O2	2700	30000	aromatic
Hexanoic acid, ethyl ester	Esters	824.53	1.51796	123-66-0	C8H16O2	30		Fruity, Green Apple
Butanoic acid, 2-methyl-, ethyl ester	Esters	481.011	1.39158	7452-79-1	C7H14O2	1.6		Fruity
Butanedioic acid, diethyl ester	Esters	1674.89	1.05609	123-25-1	C8H14O4	353000		Fruity, Sweet
Decanoic acid, ethyl ester	Esters	1599.9	1.79429	110-38-3	C12H24O2	420		Brandy
Heptanoic acid, ethyl ester	Esters	1024.1	1.61167	106-30-9	C9H18O2	13153.2		Fruity
Butanoic acid, ethyl ester	Esters	459.971	1.234	105-54-4	C6H12O2	9.5		Fruity
Pentanoic acid, 2-hydroxy-4-methyl-, ethyl ester	Esters	1434.91	1.03669	10348-47-7	C8H16O3	126		Blackberry
Ethanol, 2-ethoxy-	Ethers	794.267	0.879818	110-80-5	C4H10O2	300	49000	sweet, musty
Octane	Hydrocarbons	209.987	1.641	111-65-9	C8H18	660	235000	gasoline, oil
Nonane	Hydrocarbons	274.982	2.3615	111-84-2	C9H20	2300	21000	gasoline
5-Hepten-2-one, 6-methyl-	Ketones	1031.67	1.20078	110-93-0	C8H14O	50		Herby, Green, Citrus, Musty, Lemongrass
1-Octen-3-one	Ketones	959.287	1.26013	4312-99-6	C8H14O	0.005		Mushroom-Like
Isophorone	Ketones	1519.9	1.12741	78-59-1	C9H14O	0.3	190	sharp
2-Butanone	Ketones	286.982	0.915867	78-93-3	C4H8O	70	330900	sweet, sharp
2-Pentanone, 4-hydroxy-4-methyl-	Ketones	1084.51	0.921542	123-42-2	C6H12O2	270	13000	sweet
Acetone	Ketones	221.444	0.829083	67-64-1	C3H6O	400	11745000	sweet, fruity,etherous
Acetophenone	Ketones	1629.9	0.973958	98-86-2	C8H8O	0.24	590	sweet, almond,pungent, oranges,river water
2-Undecanone	Ketones	1529.69	1.52129	112-12-9	C11H22O	0.004355		Orange, Fresh, Green
2-Nonanone	Ketones	1129.93	1.41488	821-55-6	C9H18O	15		Fruity, Floral, Fatty
2-Heptanone	Ketones	719.954	1.25233	110-43-0	C7H14O	0.75	710	sweet, mushroom
2,3-Butanedione	Ketones	378.934	0.893417	431-03-8	C4H6O2	0.002	2900	pleasant, buttery
ÃÂÃÂÃÂÃÂ-Myrcene	Lipids and lipid-like molecules	679.748	1.80937	123-35-3	C10H16	773		Geranium
Linalool	Lipids and lipid-like molecules	1429.91	1.118	78-70-6	C10H18O	25		Floral,Green
1-Butanamine, N-butyl-	Heterocyclic_Compounds	572.463	1.89045	111-92-2	C8H19N	79	770	amine
2-Propenal	Organic oxygen compounds	244.984	0.8215	107-02-8	C3H4O	3.6	1800	pungent
Tetrachloroethylene	Organohalogen compounds	434.972	1.33271	127-18-4	C2Cl4	767	71000	etherish
Trichloromethane	Organohalogen compounds	436.059	0.903174	67-66-3	CHCl3	102	1413000	sweet, etherous,suffocating
Ethane, 1,2-dichloro-	Organohalogen compounds	509.759	0.913292	107-06-2	C2H4Cl2	4300	988000	sweet
Thiophene	Organoheterocyclic compounds	435.18	0.971125	110-02-1	C4H4S	511		Garlic, Alliaceous
Pyridine	Organoheterocyclic compounds	704.955	0.96475	110-86-1	C5H5N	10	12000	burnt, pungent,nauseating
Thiophene, 3-methyl-	Organoheterocyclic compounds	592.712	1.0909	616-44-4	C5H6S	360		Plastic, Sulfurous
Tetrahydrofuran	Organoheterocyclic compounds	254.984	0.980375	109-99-9	C4H8O	92	61000	ether
Thiazole	Organoheterocyclic compounds	845.173	0.897909	288-47-1	C3H3NS	740		Nut, Sulfur, Stink
Benzothiazole	Organoheterocyclic compounds	2124.86	0.956417	95-16-9	C7H5NS	3871		Gasoline,Leather, Roasted,Smoky And Rubber
2(3H)-Furanone, dihydro-5-pentyl-	Organoheterocyclic compounds	2239.86	1.00933	104-61-0	C9H16O2	21		Coconut-Like
Butyrolactone	Organoheterocyclic compounds	1589.9	0.837417	96-48-0	C4H6O2	35		Wcreamy, Fatty
Furan, 2-ethyl-	Organoheterocyclic compounds	344.978	1.06827	3208-16-0	C6H8O	2.3		Burnt,Sweet,Coffee-Like
Thiophene, 2-pentyl-	Organoheterocyclic compounds	1264.92	1.51652	4861-58-9	C9H14S	287		Fruity, Sweet
Furan, 2-pentyl-	Organoheterocyclic compounds	819.531	1.51788	3777-69-3	C9H14O	0.006		Green Beans, Vegetable
Octanoic acid, ethyl ester	Organoheterocyclic compounds	1219.92	1.69133	106-32-1	C10H20O2	147		Fruity
Dimethyl trisulfide	Organosulfur compounds	1114.93	1.15046	3658-80-8	C2H6S3	0.36		Sulfurous,Onion, Spicy
Disulfide, dimethyl	Organosulfur compounds	514.759	1.06933	624-92-0	C2H6S2	0.29	1450	garlic, putrid,asparagus
