# Supplementary material for: A Comprehensive Characterization of the Differences in Meat Quality, Nonvolatile and Volatile Flavor Substances Between Taoyuan Black and Duroc Pigs
Source: Foods. 2025 May 29;14(11):1935. doi: 10.3390/foods14111935 (PMC12154364; doi:10.3390/foods14111935)
Supplement: Supplementary file 1 [file foods-14-01935-s001.zip › foods-3657772-supplementary/Supplementary data S2.xlsx]

## Sheet: Sheet1
Name	Class	1st Dimension Time (s)	2nd Dimension Time (s)	CAS	Formula	KEGG	OdorCharacter	flavor_profile	Retention Index	Lib_RI	RI_sd	Indentify_Level	D180	D180	D180	D180	D180	D180	D210	D210	D210	D210	D210	D210	T180	T180	T180	T180	T180	T180	T210	T210	T210	T210	T210	T210
Hexadecanoic acid, ethyl ester	Esters	2555.47	2.03996	628-97-7	C18H36O2		Wax	fruity, wax, mild, creamy, milky, balsam, waxy	2259.04	2251	8.0375	Level1	0.0774502	0.0370108	0.0361611	0.0464346	0.0554857	0.0645023	0.111878	0.144575	0.252421	0.322017	0.149496	0.0774826	0.0832009	0.0671026	0.0832493	0.0805821	0.264053	0.0969617	0.209256	0.180858	0.169257	0.216133	0.280564	0.389585
2-Undecanone	Ketones	1529.69	1.52129	112-12-9	C11H22O	C01875	Orange, Fresh, Green	fruity, green, creamy, fresh, orange, orris, floral, fatty, iris, waxy	1610.98	1598	12.9833	Level1	0.00215381	1.12552e-06	0.00260267	0.00301296	1.10883e-06	0.00299948	0.00243049	0.00442349	0.00393573	0.00290881	0.0035251	0.00593763	1.09895e-06	1.23163e-06	0.00211334	1.13553e-06	0.00290171	1.26235e-06	0.00600361	0.00925478	0.00359283	0.00677468	0.00715218	0.0191213
Butanal	Aldehydes	265.316	0.9186	123-72-8	C4H8O	C01412	pungent	fruity, malty, bready, cocoa, floral, citrus, meaty, musty, wine_like, creamy, pungent, herbaceous, vegetable, green, spicy, earthy, fatty, woody, chocolate, nutty, apple, pear	886.193	877	9.19333	Level1	0.0671704	0.0680626	0.0616923	0.0932222	0.0760475	0.0685091	0.0344629	0.0052008	1.3108e-06	0.0073294	0.0252391	1.20437e-06	0.029806	0.0429817	0.0449752	0.0389814	0.0799911	1.26235e-06	1.60224e-06	1.64778e-06	1.45098e-06	1.33837e-06	1.88428e-06	1.65977e-06
Tridecanal	Aldehydes	1904.88	1.65324	10486-19-8	C13H26O			flower, grapefruit peel, musty, fresh, aldehydic, soapy, sweet, citrus, clean, petal, waxy	1828.1	1823	5.1	Level1	0.0306204	0.00696636	0.0224381	0.0179027	0.0154376	0.0192729	0.0134332	1.12689e-06	0.00511348	0.00752776	0.00317635	0.00342704	0.00930798	0.0140782	0.00953401	0.0133217	0.00523212	0.0166561	0.00527397	0.00378168	0.00566741	0.00542831	1.88428e-06	1.65977e-06
Decanoic acid, ethyl ester	Esters	1599.9	1.79429	110-38-3	C12H24O2		Brandy	fruity, brandy, oily, apple, sweet, pear, grape, waxy	1650	1639	11	Level1	0.023067	0.0333279	0.0198236	0.0211591	0.0247145	0.0560328	0.0509022	0.0472748	0.20606	0.123501	0.0615967	0.0428194	0.0568832	0.0260516	0.0425766	0.0515895	0.143957	0.0792604	0.213589	0.239388	0.110944	0.0543169	0.343023	0.0723906
Nonanal	Aldehydes	1139.93	1.45842	124-19-6	C9H18O		Aldehyde, Citrus, Orange Peel	lime, grapefruit, rose, green, fresh, aldehydic, orris, fishy, citrus, peely, fatty, orange peel, waxy	1405.3	1391	14.3	Level1	0.615469	0.426448	0.650757	0.617318	0.422768	0.661972	0.451144	0.152058	0.240073	0.308582	0.116985	0.137516	0.217976	0.373461	0.186722	0.259195	0.120424	0.441729	0.198417	0.129086	0.168041	0.185344	0.146683	0.0919181
Octanoic acid, ethyl ester	Organoheterocyclic compounds	1219.92	1.69133	106-32-1	C10H20O2	C12292	Fruity	fruity, fatty, brandy, apricot, sweet, wine, pear, banana, waxy	1447.4	1435	12.4	Level1	0.0172526	0.0321007	0.0221829	0.0188379	0.0155086	0.0400774	0.0289512	0.0206646	0.0476091	0.0361147	0.0259269	0.0274	0.0365569	0.0200615	0.0255261	0.0310692	0.0520346	0.0498835	0.135739	0.110778	0.0842258	0.0236916	0.239836	0.0313974
Hexanoic acid, ethyl ester	Esters	824.53	1.51796	123-66-0	C8H16O2		Fruity, Green Apple	fruity, green, sweet, waxy, pineapple, banana, apple peel	1247.29	1233	14.2917	Level1	0.0125121	0.0700348	0.0722122	0.0679985	0.047277	0.0734537	0.0374528	0.0194943	0.0321498	0.0240001	0.0333021	0.0309965	0.0570571	0.0353471	0.0353798	0.0313327	0.0604726	0.052077	0.0717217	0.0510707	0.0745448	0.0133468	0.163309	0.019327
Nonanoic acid, ethyl ester	Esters	1414.91	1.744	123-29-5	C11H22O2		Floral, Fruity	fruity, rose, rum, wine, natural, tropical, waxy	1550	1532	18	Level1	0.00898605	0.00892005	0.00894629	0.010734	0.0117126	0.0182814	0.0150393	0.00736309	0.0191995	0.0151916	0.0129967	0.0103424	0.0127402	0.0056426	0.0128552	0.0103268	0.0183551	0.0201511	0.0520169	0.0359906	0.0302968	0.0101343	0.0661423	0.0118115
Isophorone	Ketones	1519.9	1.12741	78-59-1	C9H14O	C14743	sharp	fruity, cooling, green, leather, cedarwood, sweet, camphoraceous, camphor, tobacco, musty, woody	1605.6	1591	14.6	Level1	9.82659e-07	1.12552e-06	1.21378e-06	1.26891e-06	0.00231125	0.00247222	0.00456643	0.00184717	0.0020208	1.26502e-06	0.00545477	0.00310236	1.09895e-06	1.23163e-06	0.00220827	0.00198997	0.0032595	0.00227824	0.00553895	1.64778e-06	0.00181938	1.33837e-06	0.00516387	0.00650722
Butanedioic acid, diethyl ester	Esters	1674.89	1.05609	123-25-1	C8H14O4		Fruity, Sweet	fruity, peach, mild, chocolate, cranberry, cooked, apple, apricot, wine, musty, pear, grape, ylang	1691.7	1681	10.7	Level1	9.82659e-07	0.000421282	0.000253955	0.00128	0.00212228	0.00139773	0.00665826	0.00382213	0.000943448	0.0032955	0.000641567	0.000810793	1.09895e-06	1.23163e-06	1.15978e-06	1.13553e-06	0.00329158	0.000250334	1.60224e-06	0.000303203	2.90196e-06	0.000358702	0.00115725	0.000297212
Disulfide, dimethyl	Organosulfur compounds	514.759	1.06933	624-92-0	C2H6S2	C08371	garlic, putrid,asparagus	fruity, wine_like, cabbage, green, putrid, nutty, sulfurous, floral, onion, herbaceous, citrus, meaty, earthy, spicy, vegetable, fatty, woody	1083.76	1077	6.75833	Level1	0.00334251	0.00282125	0.00505244	0.00485201	0.00762927	0.00722074	0.00429719	0.00998872	0.00564791	0.00487472	0.00788575	0.00469863	0.00367589	0.00482196	0.00557189	0.00465988	0.00704151	0.00510899	0.0129257	0.00744448	0.00703371	0.00543114	0.00532895	0.00180963
Furan, 2-pentyl-	Organoheterocyclic compounds	819.531	1.51788	3777-69-3	C9H14O		Green Beans, Vegetable	fruity, green, green bean, beany, metallic, earthy, vegetable, butter	1244.79	1232	12.7917	Level1	2.04551	1.10693	1.88476	1.65626	1.15673	1.57627	1.07906	0.145902	0.261143	0.349313	0.0942571	0.120312	0.203782	0.5949	0.337549	0.60889	0.136941	1.09109	0.287457	0.117981	0.245601	0.187985	0.091878	0.0238115
1-Butanol, 3-methyl-	Alcohols	756.856	0.920143	123-51-3	C5H12O	C07328	sweet, malty, rancid,rubber,	fruity, malt, burnt, whiskey, alcoholic, fusel, oily, banana	1213.45	1209	4.45238	Level1	9.82659e-07	1.12552e-06	1.21378e-06	1.26891e-06	0.00116261	1.43692e-06	0.0032531	0.0951699	0.0904613	0.0865496	0.363792	1.22741	0.00444607	1.23163e-06	0.0437564	0.00295289	0.00216581	0.0103735	2.08532	1.5122	0.510292	1.33837e-06	2.07521	2.70203
1-Hexanol	Alcohols	1049.93	0.963652	111-27-3	C6H14O		green grass, plastic	fruity, ethereal, green, flower, sweet, alcoholic, resin, fusel, oily	1360	1355	5	Level1	0.558347	0.485965	0.603763	0.56782	0.344441	0.484546	0.489339	0.123244	0.15702	0.192874	0.0944322	0.109174	0.145973	0.379604	0.127327	0.277345	0.111071	0.341215	0.188431	0.150705	0.158608	0.149652	0.142742	1.65977e-06
1-Butanol	Alcohols	634.959	0.882792	71-36-3	C4H10O		sweet, malty,alcohol, medicinal	vanilla, balsam, fruity, sweet, medicine, fusel, medicinal, oily	1150	1142	8	Level1	0.0691233	0.0323272	0.0311831	0.0506474	0.0730553	0.0418253	0.038261	0.0077281	0.020978	0.00995247	0.00706769	0.0106199	0.0353734	0.025522	0.0156665	0.0215764	0.0139597	0.0126833	0.0471108	0.00727702	0.0159036	1.33837e-06	0.00111132	1.65977e-06
2-Heptanone	Ketones	719.954	1.25233	110-43-0	C7H14O	C08380	sweet, mushroom	herbal, fruity, soap, coconut, sweet, spicy, cinnamon, woody	1194.7	1182	12.7	Level1	0.529601	0.336005	0.553016	0.437508	0.270914	0.487559	0.337423	0.0885292	0.138569	0.160684	0.0595434	0.061947	0.108027	0.26963	0.0842682	0.20899	0.0805449	0.277324	0.178304	0.0937534	0.103753	0.104246	0.129343	0.973955
2-Butenal, 2-methyl-, (E)-	Organic oxygen compounds	554.964	1.02963	497-03-0	C5H8O			fruity, ethereal, green, nutty, pungent, anisic	1107.9	1092	15.9	Level1	9.82659e-07	0.0133977	0.0194344	1.26891e-06	0.0197903	1.43692e-06	0.0217269	0.0367804	0.0295624	1.26502e-06	1.27767e-06	0.0132358	0.0152739	1.23163e-06	1.15978e-06	1.13553e-06	0.029477	0.0260619	0.0424691	0.0212257	0.0176525	0.0230479	0.0278935	0.0142819
Pentanal	Aldehydes	375.601	1.04154	110-62-3	C5H10O		sickening, rancid,decayed	fruity, malt, bready, nutty, pungent, almond, fermented, berry	991.479	979	12.4792	Level1	2.18147	2.03196	2.67829	1.76171	1.85476	2.59468	1.9482	0.361272	0.819998	1.01983	0.209699	0.198604	0.58014	1.90872	0.779068	1.57048	0.345281	1.72224	0.387758	0.238019	0.588878	0.549837	0.21453	1.65977e-06
2-Butenal, 3-methyl-	Organic oxygen compounds	749.952	0.991042	107-86-8	C5H8O	C07330		fruity, nutty, pungent, almond, sweet, cherry, brown	1210	1214	4	Level1	0.0207695	0.0238832	0.0372064	0.02881	0.0291806	0.0320874	0.0398004	0.0545987	0.0397562	0.0307293	0.0688406	0.104501	0.0300958	0.0328879	0.0303888	0.0270395	0.0464369	0.0422357	0.057327	0.123717	0.0513742	0.063844	0.155592	0.0169423
Benzeneacetaldehyde	Aldehydes	1614.9	0.950833	122-78-1	C8H8O	C00601	Floral, Honey	honey, grapefruit, green, cocoa, bitter, floral, sweet, hawthorne, peanut, hyacinth, clover	1658.3	1641	17.3	Level1	0.100859	0.0993764	0.126177	0.0771	0.0885227	0.102623	0.159375	0.407991	0.119256	0.118195	0.241711	0.199406	0.136003	0.139008	0.113533	0.108911	0.140961	0.178001	0.774779	0.672793	0.286466	0.157366	0.277779	0.161022
Benzyl alcohol	Alcohols	1996.33	0.824	100-51-6	C7H8O	C00556	Floral, Fruity, Sweet, Estery	balsamic, grapefruit, flower, rose, floral, sweet, phenolic, cherry, walnut, berry	1885.3	1870	15.3042	Level1	0.00920304	0.00647115	0.0063172	0.00720046	0.00524293	0.0056626	0.0100561	0.00560555	0.0062009	0.00464772	0.0110638	0.00806763	0.00668101	0.00553144	0.00575573	0.00420747	0.00577866	0.00582411	0.011907	0.00756176	0.00635461	0.00356235	0.0155065	0.0165297
Hexanal	Aldehydes	535.591	1.175	66-25-1	C6H12O		Green Grass, Fruity	leafy, fruity, sweaty, grass, fatty, aldehydic, green, fresh, tallow	1097.17	1083	14.1708	Level1	2.21243	2.63734	3.18178	1.20973	4.99297	6.77427	5.51873	1.61257	2.74851	3.00315	1.1985	1.20949	2.53753	4.50776	2.54233	4.68255	1.79674	5.05751	2.00108	1.28873	2.1779	1.92352	1.19231	0.227146
Thiophene, 2-pentyl-	Organoheterocyclic compounds	1264.92	1.51652	4861-58-9	C9H14S		Fruity, Sweet	fruity, sweet, fatty, cranberry	1471.1	1452	19.1	Level1	0.0202033	0.0106375	0.0231056	0.018175	0.0121981	1.43692e-06	0.0134995	0.00300615	0.00287869	0.00396062	0.0028204	0.00192566	0.00236084	0.00609213	0.00321546	1.13553e-06	0.00316614	0.00819272	0.00444009	1.64778e-06	0.00310937	1.33837e-06	0.0023471	1.65977e-06
3-Heptanone	Ketones	664.957	1.30592	106-35-4	C7H14O			fruity, fatty, green, powerful	1165.8	1161	4.8	Level1	0.0120849	0.0100989	0.00995102	0.0109022	0.00935646	0.0100761	0.00599152	0.00328389	0.00394073	0.00405602	0.00348146	0.00327795	0.00656317	0.00866167	0.00420102	0.00569059	0.00480762	0.00635287	0.00394702	0.00367075	0.00393675	0.0031773	0.00315983	0.00380809
Propanoic acid, 2-hydroxy-, ethyl ester	Esters	1044.93	0.900105	97-64-3	C5H10O3		Fruity, Slightly Fattyflavor	fruity, tart, butterscotch, sharp, buttery, butter	1357.5	1347	10.5	Level1	0.975031	1.14048	1.11915	1.19325	1.21894	1.43692e-06	1.16086	0.284821	0.816066	0.947196	1.32039	1.14994	1.49729	1.23163e-06	1.48366	1.13553e-06	1.36713	1.39748	1.60224e-06	1.74826	1.70129	1.25417	2.038	1.65977e-06
2-Butanone	Ketones	286.982	0.915867	78-93-3	C4H8O	C02845	sweet, sharp	fruity, ethereal, ether, camphor, acetone	910.907	907	3.90667	Level1	0.60476	0.509095	0.628318	0.339815	1.10883e-06	1.43692e-06	1.2324e-06	0.619665	0.450972	0.475647	1.27767e-06	1.20437e-06	0.665022	0.651839	0.763708	1.13553e-06	0.533942	1.26235e-06	1.08545	1.64778e-06	1.45098e-06	0.540814	0.750262	1.65977e-06
Butanoic acid, 2-methyl-, ethyl ester	Esters	481.011	1.39158	7452-79-1	C7H14O2		Fruity	fruity, green, apple, sweet, sharp, plum	1061.97	1052	9.96667	Level1	9.82659e-07	0.00102049	0.00112354	0.00131127	0.00308179	0.00131371	0.00168998	0.0114021	0.00780662	0.0100364	0.0238917	0.0291943	0.0025641	0.00130666	0.00403908	0.00174077	0.00521198	0.00493359	0.0915889	0.0426421	0.022936	0.0120917	0.0976526	0.300961
1-Penten-3-ol	Alcohols	669.663	0.891588	616-25-1	C5H10O			fruity, green, pungent, bitter, horseradish, vegetable, tropical, butter	1168.25	1158	10.2471	Level1	0.117759	0.0740218	0.113074	0.0902465	0.0579684	0.0826959	0.0652999	0.00792171	0.0179397	0.0206345	0.00546883	1.20437e-06	0.011013	0.0474273	0.0113194	0.0376598	1.24229e-06	0.0405989	1.60224e-06	1.64778e-06	0.00793477	1.33837e-06	1.88428e-06	1.65977e-06
Prenol	Alcohols	984.937	0.881857	556-82-1	C5H10O	C01390		fruity, herb, green, lavender	1327.5	1320	7.5	Level1	0.0304556	0.0381635	0.0516887	1.26891e-06	1.10883e-06	0.0467231	0.0510143	0.0154084	0.0125439	0.014654	0.0345941	0.0540402	0.0410964	0.0526063	0.066858	0.0135783	0.0496235	0.042726	0.0247512	0.0390658	0.0293121	1.33837e-06	0.0227929	0.058587
2-Heptanol	Alcohols	979.937	1.05309	543-49-7	C7H16O		Fruity, Mouldy, Musty, Mushroom	herbal, fruity, green, mushroom, fresh, grass, bitter, floral, sweet, lemon	1325	1320	5	Level1	0.00647773	0.0062758	0.00859529	1.26891e-06	0.00453378	0.00707783	0.00876259	0.00624809	0.00891711	0.00712088	0.00320349	0.00197277	0.00245877	0.0054201	1.15978e-06	0.004479	0.00485845	0.00680893	0.00685843	0.00626939	0.00415942	0.00580492	0.00893819	0.0074055
Pentanoic acid, ethyl ester	Esters	629.96	1.39912	539-82-2	C7H14O2		Fruity, Apple-Flavor	fruity, green, yeast, apple, sweet, pineapple, tropical	1147.4	1134	13.4	Level1	0.00352281	0.00335791	0.00354096	0.00347981	0.00338867	0.00362761	0.00319835	0.00136015	0.0020258	0.00193333	0.00290702	0.00262593	0.00294711	0.00251014	0.00225807	0.00164652	0.00300534	0.00328187	0.00326678	0.00232146	0.00357583	1.33837e-06	0.00749663	0.00230031
2-Pentenal, (E)-	Organic oxygen compounds	619.96	1.01155	1576-87-0	C5H8O			fruity, green, pungent, orange, apple, tomato, strawberry	1142.1	1127	15.1	Level1	0.0330328	0.0225201	0.0363779	0.0254912	0.0188579	0.0251936	0.0208351	0.00225848	0.00386169	0.00534013	1.27767e-06	1.20437e-06	0.00369024	0.0106999	0.00280515	0.00881247	0.00123888	0.011072	0.0028823	1.64778e-06	1.45098e-06	0.00177935	1.88428e-06	1.65977e-06
Ethyl Acetate	Esters	275.209	0.942727	141-78-6	C4H8O2	C00849	fruity, sweet,fingernail polish,etherous	fruity, ethereal, green, anise, weedy, balsam, sweet, pineapple	899.968	888	11.9682	Level1	0.0880474	0.00694425	0.663106	1.11945	1.44007	1.40116	2.49569	3.09289	3.16745	2.39775	2.19372	1.60186	1.09895e-06	0.266601	1.15978e-06	1.01318	1.40793	2.10538	0.988318	6.04267	2.8952	2.81608	4.68421	2.03008
Acetic acid, butyl ester	Esters	519.411	1.21911	123-86-4	C6H12O2	C12304	sweet, banana	fruity, ethereal, solvent, pear, banana	1086.74	1074	12.7444	Level1	0.068615	0.0365177	0.0117204	0.0199738	0.00588373	0.00351756	1.2324e-06	0.00413327	0.00402454	1.26502e-06	1.27767e-06	0.00498578	0.00848606	0.0104529	0.00567152	1.13553e-06	1.24229e-06	0.00488725	1.60224e-06	0.00617456	0.00407634	1.33837e-06	1.88428e-06	1.65977e-06
Butanoic acid, 3-methyl-, ethyl ester	Esters	510.619	1.38335	108-64-5	C7H14O2	C12290	Fruity, Apple-Flavor	fruity, tutti frutti, apple, fruit, sweet, pineapple	1081.03	1068	13.0348	Level1	9.82659e-07	0.00105328	1.21378e-06	0.00147587	0.00309576	1.43692e-06	0.00241245	0.0150318	0.0184946	0.0207151	0.0271039	0.0594985	0.00490986	1.23163e-06	0.00651171	0.00123255	0.00685932	0.00697686	0.147409	0.0399345	0.0261255	0.0137417	0.102028	0.395166
Heptanoic acid, ethyl ester	Esters	1024.1	1.61167	106-30-9	C9H18O2		Fruity	fruity, rum, pineapple, wine, cognac, plum, melon	1347.08	1331	16.0833	Level1	0.00668546	0.00623951	0.0061366	0.0057114	0.00354223	0.00660253	0.0046183	0.00284365	0.00295327	0.00148223	0.00331768	0.00384453	0.00479458	0.00352586	0.0044517	0.00299821	0.0030318	0.00479067	0.00973499	0.00774109	0.00876304	1.33837e-06	0.022111	1.65977e-06
Butanoic acid, ethyl ester	Esters	459.971	1.234	105-54-4	C6H12O2		Fruity	fruity, apple, pineapple, juicy, cognac, banana	1048.4	1036	12.4	Level1	0.00997871	0.0318588	0.0383055	0.0241135	0.0348778	0.028921	0.0252446	0.0319191	0.0354492	0.0170827	0.0463049	0.0496761	0.0360338	0.00775212	0.0316962	0.00625462	0.08927	0.0440273	0.0720134	0.0524188	0.108435	0.0235024	0.179449	0.0159563
Propanoic acid, ethyl ester	Esters	349.978	1.08117	105-37-3	C5H10O2		Ruity, Banana-Flavor	fruity, rum, sweet, pineapple, juicy, grape	968.2	953	15.2	Level1	0.0124993	0.0153891	0.0148357	0.0155878	0.0155768	0.0183125	0.0134189	0.0214229	0.0147417	0.0113991	0.0197849	0.0275578	0.0204293	0.0152904	0.0233574	0.0105613	0.0225768	0.0227714	0.0251993	0.0227006	0.022362	0.0239336	0.0535028	0.246402
Benzeneacetic acid, ethyl ester	Benzenoids	1859.88	1.0664	101-97-3	C10H12O2		Floral, Rosy-Flavor, Honey	raspberry, honey, grapefruit, anise, rose, chocolate, cocoa, bitter, balsam, floral, fruity, sweet, melon	1800	1783	17	Level1	9.82659e-07	1.12552e-06	1.21378e-06	1.26891e-06	0.00255203	1.43692e-06	1.2324e-06	0.00191972	1.3108e-06	0.0022674	0.00236033	0.00369355	0.00159123	1.23163e-06	0.00174218	1.13553e-06	0.00168085	0.00216907	0.00522901	0.00482792	0.00196643	0.00413638	0.0063717	0.177148
4-Heptenal, (Z)-	Aldehydes	837.759	1.16037	6728-31-0	C7H12O			green, biscuit, creamy, oily, cream, milky, dairy, fatty	1253.91	1239	14.9062	Level1	0.046818	0.0272363	0.0128846	0.0102416	0.0103674	0.020125	0.00696059	1.12689e-06	0.00158256	0.00809509	1.27767e-06	1.20437e-06	1.09895e-06	0.00375296	1.15978e-06	0.00560322	1.24229e-06	0.0164533	1.60224e-06	1.64778e-06	0.00418233	0.0040415	1.88428e-06	1.65977e-06
Acetoin	Organic oxygen compounds	935.357	0.846458	513-86-0	C4H8O2	C00466		creamy, cream, milky, dairy, sweet, fatty, buttery, butter	1302.71	1285	17.7083	Level1	0.189001	0.0522085	0.122799	0.154695	0.0917155	0.0439707	0.851116	1.3348	0.532462	0.219766	0.886869	1.04023	0.40795	0.142609	0.895598	0.331189	0.193413	0.457516	1.70394	0.801236	4.94741	6.94641	3.39868	10.0618
2(3H)-Furanone, dihydro-5-pentyl-	Organoheterocyclic compounds	2239.86	1.00933	104-61-0	C9H16O2	C08501	Coconut-Like	peach, creamy, oily, coconut, sweet, buttery, waxy	2043.3	2024	19.3	Level1	0.0101392	0.00908688	0.0112444	0.00959824	0.00737137	0.0104367	0.0158445	0.00684755	0.00845835	0.00645877	0.00774954	0.00731685	0.00824503	0.00741706	0.00727286	0.00615411	0.0104518	0.00922501	0.00962246	0.00832834	0.00726384	0.0066974	0.0105056	0.0107211
Methional	Aldehydes	1259.92	0.931333	3268-49-3	C4H8OS		Cooked Potato	creamy, cooked potato, beef, tomato, fishy, musty, peanut, earthy, vegetable, potato	1468.4	1454	14.4	Level1	0.10578	0.174786	0.211166	0.117564	0.168158	0.16302	0.24003	0.367442	0.141292	0.146635	0.227325	0.174893	0.13919	0.218552	0.160554	0.161783	0.215797	0.237741	0.437036	0.255701	0.216996	0.174749	0.28888	0.0267288
Butyrolactone	Organoheterocyclic compounds	1589.9	0.837417	96-48-0	C4H6O2	C01770	Wcreamy, Fatty	creamy, oily, sweet, fatty, caramel	1644.4	1632	12.4	Level1	0.0451635	0.0382661	0.0402586	0.03584	0.0298163	0.0321879	0.0169466	0.0137093	0.0264592	0.0183206	0.014932	0.0121814	0.0250575	0.0222485	0.0210846	0.0177608	0.0193266	0.0177628	0.0162699	0.0141741	0.0110296	0.0102152	0.0178545	0.0165371
2,3-Butanedione	Ketones	378.934	0.893417	431-03-8	C4H6O2	C00741	pleasant, buttery	creamy, oily, pungent, strong, sweet, caramel, butter	994.542	979	15.5417	Level1	0.520798	0.319056	0.282898	0.474109	0.152468	0.209241	0.995721	1.70145	2.10991	2.27285	2.05373	1.27666	0.379001	0.455877	1.24533	0.614025	0.252389	0.398715	3.42388	1.51706	2.86708	5.43112	4.40343	0.13691
2,3-Pentanedione	Ketones	499.76	0.965958	600-14-6	C5H8O2			creamy, nutty, pungent, cream, sweet, butter, caramel, cheese	1074.07	1058	16.0667	Level1	0.0300005	0.0232675	0.0254934	0.0262053	0.0276874	0.0239878	0.0186062	0.0181025	0.0235279	0.0201878	0.0204504	0.0183469	0.0155759	0.0187197	0.0122651	0.0166913	0.00961551	0.00364062	0.0329997	0.0500849	0.0124313	0.0311711	0.0340528	0.0845042
2-Tridecanone	Ketones	1889.88	1.61669	593-08-8	C13H26O			herbal, nutty, milky, coconut, dairy, earthy, fatty, waxy	1818.8	1809	9.8	Level1	9.82659e-07	1.12552e-06	1.21378e-06	0.00120839	1.10883e-06	1.43692e-06	1.2324e-06	0.00128474	0.00187628	1.26502e-06	0.00152651	0.00315849	0.00170971	1.23163e-06	0.00140821	1.13553e-06	0.00165741	1.26235e-06	0.00349914	0.00527136	1.45098e-06	0.00387627	0.00338297	0.0230073
(E)-9-Octadecenoic acid ethyl ester	Esters	2884.82	2.56521	6114-18-7	C20H38O2			tallow, oily, milky, dairy, fatty, waxy	2486.2	2476	10.2	Level1	0.0170895	0.00805289	0.0111137	0.0113995	0.013494	0.0144851	0.0234113	0.0336898	0.0825365	0.0769466	0.0362884	0.0154491	0.0213611	0.0144829	0.0161474	0.0150138	0.0527569	0.0233507	0.0467714	0.0404002	0.0307353	0.0463267	0.0595279	0.0825483
1-Dodecanol	Alcohols	2134.86	1.22385	112-53-8	C12H26O	C02277		honey, wax, coconut, soapy, earthy, fatty, waxy	1974.2	1969	5.2	Level1	0.01337	1.12552e-06	0.0138486	0.0103662	1.10883e-06	1.43692e-06	0.00980757	1.12689e-06	0.00747019	0.00579153	1.27767e-06	1.20437e-06	0.0126258	0.00998552	0.00785024	0.00831883	0.0128816	1.26235e-06	1.60224e-06	0.00492074	0.00606516	1.33837e-06	1.88428e-06	1.65977e-06
Undecanal	Aldehydes	1539.9	1.56617	112-44-7	C11H22O			green, fresh, pungent, aldehydic, floral, soapy, sweet, waxy, citrus, fatty, oily, laundry	1616.7	1604	12.7	Level1	0.0123124	0.00499297	0.0109325	0.00948144	0.00767666	0.010793	0.00925436	0.00418779	0.00640039	0.00633609	0.00470988	0.00519815	0.00360644	0.00535269	0.00321908	0.00457637	0.00251944	0.00762738	0.00854175	0.0166828	0.0039086	0.0127146	0.0086485	0.00610672
2-Octenal, (E)-	Aldehydes	1214.5	1.22129	2548-87-0	C8H14O		Nuts, Green, Fatty	herbal, leaf, green, fresh, nutty, banana, fatty, cucumber, waxy	1444.48	1429	15.4833	Level1	0.281509	0.220304	0.376227	0.272526	0.163246	0.301668	0.250454	0.0347907	0.0569994	0.070163	0.0213318	0.02355	0.0483559	0.1349	0.0509956	0.109976	0.0230141	0.158075	0.0561488	0.0303903	0.0523764	0.0356768	0.0237334	0.00587496
Tetradecanal	Aldehydes	2074.87	1.69209	124-25-4	C14H28O			dry, wax, musk, flower, citrus peel, incense, amber, fatty, waxy	1935.5	1933	2.5	Level1	0.0571185	0.013821	0.0530143	0.0397508	0.0319538	0.0408954	0.0206311	0.00736415	0.00868589	0.014394	0.00747726	0.00826983	0.0241638	0.0329302	0.0233596	0.030016	0.0100449	0.0284544	0.0100475	0.00672971	0.0112444	0.0098933	0.005362	1.65977e-06
Octanal	Aldehydes	934.523	1.38104	124-13-0	C8H16O	C01545	Lemon, Citrus, Green Grass	green, aldehydic, lemon, citrus, fatty, soap, orange peel, waxy	1302.29	1289	13.2917	Level1	0.710025	0.517181	0.7768	0.67408	0.430672	0.689079	0.536797	0.115414	0.211199	0.277758	0.0797179	0.11043	0.194642	0.415735	0.128842	0.253595	0.0923199	0.501417	0.102201	0.0962122	0.113181	0.159752	0.0992686	0.0418776
1-Decanol	Alcohols	1804.88	1.13528	112-30-1	C10H22O	C01633		rose, orange, floral, sweet, fatty, watery, clean, waxy	1767.6	1760	7.6	Level1	0.00327903	0.00208308	1.21378e-06	0.00298699	0.00237406	0.00344875	1.2324e-06	0.00127656	0.00216716	0.00159197	1.27767e-06	0.00130849	0.00145022	1.23163e-06	1.15978e-06	1.13553e-06	0.00106841	1.26235e-06	0.00182852	1.64778e-06	0.00145244	0.00193433	1.88428e-06	1.65977e-06
Pentadecane	Hydrocarbons	1319.92	4.36321	629-62-9	C15H32	C08388		alkane, waxy	1500	1500	0	Level1	9.82659e-07	0.26783	1.21378e-06	0.417066	1.10883e-06	0.417341	0.484549	0.436268	0.419921	0.36363	0.515436	1.20437e-06	0.380791	0.374143	1.15978e-06	0.166336	1.24229e-06	0.443144	0.441419	1.64778e-06	1.45098e-06	1.33837e-06	0.676152	1.65977e-06
Tetradecane	Hydrocarbons	1129.4	4.39905	629-59-4	C14H30			alkane, mild, waxy	1399.74	1400	0.263158	Level1	0.0796707	1.12552e-06	0.0718209	0.100964	0.070392	1.43692e-06	0.0926811	0.0693495	0.111195	0.0833214	0.0965664	0.079099	0.0917062	0.0816029	0.0806452	1.13553e-06	1.24229e-06	1.26235e-06	0.265085	0.13849	0.150179	0.103177	0.149999	0.151167
1-Hexadecanol	Alcohols	2716.19	1.49468	36653-82-4	C16H34O	C00823		floral, wax, flower, waxy	2369.93	2382	12.0727	Level1	0.00821598	0.0088257	0.0105335	0.00922667	0.0125004	0.0199047	0.011968	0.0131056	0.0127878	0.00926933	0.0132546	0.00807759	0.00916308	0.00883221	0.0129972	1.13553e-06	0.018004	0.00664805	0.012608	0.0148586	0.00994109	0.013271	1.88428e-06	0.0241761
Tetradecanoic acid, ethyl ester	Esters	2264.86	1.95304	124-06-1	C16H32O2		Sweet, Waxy	violet, orris, soapy, sweet, ether, waxy	2060	2050	10	Level1	0.0256952	0.0149601	0.0139582	0.0188509	0.0215495	0.0256572	0.0468073	0.0573786	0.104858	0.100514	0.0440415	0.0419896	0.0524936	0.0356791	0.0376079	0.0408831	0.101701	0.0412814	0.0894585	0.0710773	0.061629	0.0738865	0.132826	0.134717
Decanal	Aldehydes	1344.91	1.51404	112-31-2	C10H20O	C12307		tallow, aldehydic, floral, sweet, citrus, soap, orange peel, waxy	1513.2	1498	15.2	Level1	0.0264045	0.0134577	0.0253798	0.0208851	0.0157667	0.023977	0.0168519	0.00528227	0.0076591	0.00821388	0.00443888	0.00409614	0.00705922	0.0130574	0.00785254	0.00820408	0.00336218	0.0175265	0.00762468	0.00583512	0.00520267	0.00746228	0.00377447	0.00343553
1-Octanol	Alcohols	1444.91	1.04826	111-87-5	C8H18O	C00756	penetrating	green, burnt, rose, mushroom, orange, aldehydic, waxy, chemical, metal	1565.8	1557	8.8	Level1	0.175756	0.135108	0.239998	0.204649	0.120949	0.200863	0.172945	0.047278	0.0670233	0.0866378	0.0345197	1.20437e-06	0.0619457	0.140109	0.0645022	0.0844585	0.0360286	0.125655	0.0757514	0.0436573	0.0591092	0.0550351	0.0588464	0.0433776
Dodecanoic acid, ethyl ester	Esters	1949.26	1.87288	106-33-2	C14H28O2		Sweet, Waxy, Floral	leaf, floral, soapy, sweet, clean, waxy	1855.81	1843	12.8125	Level1	0.0059429	0.00480543	0.00412836	0.0052111	0.0083218	0.0110455	0.0142947	0.0142165	0.0453102	0.0290994	0.0181232	0.0133325	0.0147801	0.00809078	0.0101901	0.0108878	0.0279743	0.0136235	0.029848	0.0432041	0.0194456	0.0200982	0.0473306	0.0503102
3-Nonen-1-ol, (Z)-	Alcohols	1674.89	1.04232	10340-23-5	C9H18O			green, mushroom, fresh, melon rind, tropical, waxy	1691.7	1682	9.7	Level1	0.0027572	0.00198567	0.00299589	1.26891e-06	0.0020325	1.43692e-06	0.00249172	0.00233641	0.00197683	0.00214966	1.27767e-06	1.20437e-06	0.00110009	0.00151941	0.000910016	0.00101861	0.00171706	0.00124023	0.00161555	1.64778e-06	1.45098e-06	1.33837e-06	1.88428e-06	1.65977e-06
1-Octen-3-one	Ketones	959.287	1.26013	4312-99-6	C8H14O		Mushroom-Like	herbal, metal, mushroom, musty, earthy, dirty	1314.67	1301	13.6739	Level1	0.236189	0.151373	0.249642	0.203574	0.123947	0.205949	0.169859	0.0321259	0.0409777	0.0579202	0.0195099	0.0203297	0.0352422	0.111456	0.0430056	0.0914788	0.0261106	0.124736	0.0476132	0.024354	0.0488877	0.0328652	0.0193452	1.65977e-06
1-Heptanol	Alcohols	1249.92	1.00757	111-70-6	C7H16O		Grassy	herbal, violet, green, leafy, coconut, sweet, peony, musty, chemical, strawberry, woody	1463.2	1453	10.2	Level1	0.262708	0.221387	0.347697	0.304464	0.13207	0.223316	0.191654	0.0364605	0.0693976	0.0827718	0.0260349	0.0335977	0.0547564	0.188747	0.0452625	0.118032	1.24229e-06	0.152668	0.0559787	0.0366506	0.0478219	0.049586	0.0435505	0.0379792
1-Propanol	Alcohols	458.78	0.838476	71-23-8	C3H8O	C05979	Fruity, Floral, Grassy	pungent, alcoholic, musty, fusel, fermented, peanut, alcohol	1047.64	1036	11.6381	Level1	0.00609962	0.00593985	0.00405791	0.00366612	0.00377993	0.00740168	0.00714445	0.00726992	0.00869223	0.00511281	0.0103991	0.00828652	0.00650963	0.00587966	1.15978e-06	1.13553e-06	0.00776517	0.00379219	1.60224e-06	1.64778e-06	1.45098e-06	0.00277143	0.00568842	0.0117373
5-Hepten-2-one, 6-methyl-	Ketones	1031.67	1.20078	110-93-0	C8H14O	C07287	Herby, Green, Citrus, Musty, Lemongrass	green, nutty, pepper, hazelnut, mushroom, bitter, apple, lemongrass, musty, citrus, rubber	1350.87	1339	11.8696	Level1	9.82659e-07	0.0294299	0.0483291	0.113714	1.10883e-06	0.0405374	1.2324e-06	0.0371605	1.3108e-06	0.03629	0.0399841	0.038914	0.00228601	0.0383849	0.0284248	0.0345122	0.00117509	1.26235e-06	0.0454968	0.0681043	0.0419631	0.0357859	0.0360795	0.0606876
Isopropyl Alcohol	Alcohols	294.981	0.831864	67-63-0	C3H8O	C01845	sharp, rubbingalcohol	woody, bitter, alcohol, musty	918.2	926	7.8	Level1	0.00929308	0.00974763	0.00938704	0.00971009	0.00899757	0.0100718	0.00853522	0.00785975	0.00720637	0.00621992	0.00679665	0.00656216	0.00817594	0.00882805	0.0124141	0.00786544	0.0109242	0.00878466	1.60224e-06	0.0098842	0.00870169	0.00740642	1.88428e-06	0.00548986
Acetophenone	Ketones	1629.9	0.973958	98-86-2	C8H8O	C07113	sweet, almond,pungent, oranges,river water	acacia, flower, musty, pungent, hawthorn, almond, bitter, sweet, hawthorne, mimosa, chemical	1666.7	1647	19.7	Level1	0.0206311	0.0143186	0.00954425	0.014472	0.00978026	0.00581588	0.000614457	1.12689e-06	1.3108e-06	1.26502e-06	0.00684798	0.00613708	0.0152128	0.00818664	0.0117691	0.00788203	0.00744998	0.00593965	0.010638	0.00560359	0.00260033	0.000741304	0.000734857	0.00319366
Butylated Hydroxytoluene	Benzenoids	2059.87	1.41129	128-37-0	C15H24O	C14693		mild, vanilla, phenolic, camphor, musty	1925.8	1908	17.8	Level1	0.0793159	0.0840231	0.0537728	0.0844491	0.0477338	0.16065	0.161702	0.0858107	0.116703	0.125565	0.118396	0.0869012	0.0535034	0.0219057	0.0157927	0.0579516	0.109589	0.0970735	0.259724	0.754268	0.103696	0.0704331	0.209048	0.280626
beta-Myrcene	Lipids and lipid-like molecules	679.748	1.80937	123-35-3	C10H16	C06074	Geranium	balsamic, spice, musty, balsam, terpene, plastic, peppery, spicy	1173.59	1161	12.5917	Level1	0.0486621	0.0549712	0.057888	0.151837	0.0352836	0.098468	0.0295409	0.0189854	0.0276538	0.0202761	0.0347134	0.0358918	0.0336509	0.0562384	0.0418804	0.0112346	0.0346646	0.0827379	0.0289819	0.0371637	0.0153789	0.0387555	0.0185488	0.0389538
1-Octen-3-ol	Alcohols	1244.09	1.02842	3391-86-4	C8H16O	C14272	Mushroom	chicken, green, oily, mushroom, fishy, fungal, earthy, raw	1460.07	1450	10.0667	Level1	1.877	1.67461	2.42147	1.92759	1.35398	2.25029	1.54441	0.512854	0.79515	0.966767	0.291145	0.291269	0.517536	1.41477	0.561605	1.08561	0.388089	1.26808	0.521798	0.381727	0.525342	0.619507	0.302323	0.244186
3-Octanol	Alcohols	1129.93	1.14062	589-98-0	C8H18O	C17144		herbal, mushroom, minty, nutty, citrus, woody, earthy, spicy, moss, melon	1400	1393	7	Level1	0.00808517	0.00505328	0.0082091	0.00731111	1.10883e-06	0.00655369	0.00685439	1.12689e-06	0.00208738	0.002095	1.27767e-06	1.20437e-06	1.09895e-06	0.00400652	1.15978e-06	0.00252538	1.24229e-06	0.00399968	1.60224e-06	1.64778e-06	1.45098e-06	0.00224635	1.88428e-06	0.00144369
Thiazole, 5-ethyl-2,4-dimethyl-	Organoheterocyclic compounds	1224.92	1.26763	38205-61-7	C7H11NS			nutty, roasted, meaty, earthy, earth	1450	1438	12	Level1	0.00300717	0.00334365	0.00364003	0.00248823	0.00382704	0.00198832	0.00115158	0.00219527	0.00244612	0.00280465	0.00325279	0.00203087	0.00114122	0.00137057	0.00112534	0.000685916	0.000862505	0.000976948	0.00298127	0.00611485	0.00103651	0.00436287	0.00140973	0.0117925
2-Octanone	Ketones	924.941	1.34029	111-13-7	C8H16O			herbal, weedy, bitter, natural, gasoline, earthy, soap, woody	1297.5	1287	10.5	Level1	0.0469051	0.0238286	0.0338162	0.032991	0.0194318	0.0270258	0.0231684	0.0131866	0.00874914	0.0110316	0.0088895	0.0100116	0.0114859	0.0173742	0.00851751	0.013134	0.00977781	0.0180527	0.021316	0.011221	0.00913137	0.010514	0.00965294	0.0161186
2-Nonanone	Ketones	1129.93	1.41488	821-55-6	C9H18O		Fruity, Floral, Fatty	herbal, green, weedy, fresh, soapy, sweet, fishy, earthy, soap, hot milk	1400	1390	10	Level1	0.00725942	0.00626122	0.00700248	0.00789866	0.0056351	0.00782403	0.00870334	0.0111348	0.0163184	0.0116018	0.01248	0.0203097	0.00510635	0.00483025	0.00326647	0.00297333	0.00662201	0.0055523	0.0505855	0.046277	0.0157652	0.0238069	0.0315829	0.0975297
Furan, 2-ethyl-	Organoheterocyclic compounds	344.978	1.06827	3208-16-0	C6H8O		Burnt,Sweet,Coffee-Like	earthy, burnt, malty, sweet	963.6	951	12.6	Level1	0.0843097	0.0585804	0.0859914	0.0735965	0.0456784	0.0575722	0.0461288	0.007455	0.0104	0.0129399	1.27767e-06	0.00521859	0.00993303	0.0299771	1.15978e-06	0.0237608	0.0086124	0.0345717	0.00871758	0.00426441	0.00898055	0.00839437	0.0049466	1.65977e-06
1-Nonanol	Alcohols	1629.9	1.09104	143-08-8	C9H20O	C14696		green, rose, oily, fresh, orange, bitter, floral, wet, dusty, fatty, clean	1666.7	1660	6.7	Level1	0.0100545	0.00713784	0.0112393	0.0104586	0.00655445	0.00961055	0.00941306	0.00339418	0.0100058	0.00756896	0.00328203	0.00723394	0.00442636	0.00541385	0.00355657	0.0036964	0.0029828	0.00580717	0.00802096	0.00979771	0.004352	0.00765669	0.010479	0.00866313
1-Pentanol	Alcohols	839.946	0.924458	71-41-0	C5H12O			balsamic, vanilla, balsam, sweet, fusel, oily	1255	1250	5	Level1	1.01589	0.892812	1.05539	1.02385	0.695371	0.97741	0.881146	0.129226	0.318426	0.383861	0.087894	0.0838773	0.224738	0.775939	0.264063	0.678953	0.130155	0.764547	0.157421	0.0914951	0.204768	0.19589	0.0878968	0.0229283
2-Pentanol	Alcohols	589.668	0.945353	6032-29-7	C5H12O			green, mild, fusel, fermented, oily	1126.15	1119	7.14706	Level1	9.82659e-07	1.12552e-06	0.00598579	0.0044918	0.00375256	0.00523649	0.00417922	0.00515235	0.0059773	0.00654146	1.27767e-06	1.20437e-06	1.09895e-06	0.00415289	1.15978e-06	1.13553e-06	0.00392993	1.26235e-06	0.00536317	0.00317343	0.00252085	0.00769387	0.00872087	0.00535015
1-Hexanol, 2-ethyl-	Alcohols	1319.92	1.06171	104-76-7	C8H18O	C02498	Rose, Green	green, rose, oily, fresh, floral, sweet, citrus	1500	1491	9	Level1	0.67282	0.539133	0.293362	0.655293	0.491656	0.399559	0.318138	0.220404	0.247292	0.186984	0.428455	0.332534	0.433394	0.364371	0.482246	0.286927	0.381346	0.26249	0.192355	0.215317	0.235505	0.183132	0.25725	0.505806
Benzothiazole	Organoheterocyclic compounds	2124.86	0.956417	95-16-9	C7H5NS		Gasoline,Leather, Roasted,Smoky And Rubber	nutty, meat, rubbery, cooked, coffee, gasoline, sulfury, vegetable, rubber	1967.7	1958	9.7	Level1	0.00486868	0.00396763	0.0045877	0.00443617	0.00336767	0.00406508	0.00584346	0.00292572	0.00483057	0.00276599	0.00685952	0.00485727	0.00478404	0.00282231	0.00392929	0.0029527	0.00556697	0.0048493	0.00777954	0.00764316	0.0038008	0.00388337	0.00500259	0.00765611
Ethanone, 1-(4,5-dihydro-2-thiazolyl)-	Organoheterocyclic compounds	1814.67	0.934667	29926-41-8	C5H7NOS			chip, nutty, toasted, roast, bread, corn, popcorn, taco, potato	1773.38	1754	19.3792	Level1	0.00615091	0.00572819	0.00618389	0.00196041	0.00437634	1.43692e-06	0.00483376	0.00717029	0.00436302	0.0050267	0.00689881	0.00747279	0.0051813	0.0033993	0.00766459	0.00146107	1.24229e-06	1.26235e-06	0.0108601	0.00771362	0.00434102	0.00523144	0.0125093	0.00969295
Pyrazine	Organoheterocyclic compounds	770.633	0.920136	290-37-9	C4H4N2			hazelnut, pungent, barley, roasted, sweet corn	1220.34	1212	8.34091	Level1	0.00238008	0.00319127	0.00340799	0.00333198	0.00488974	0.00453986	0.00775284	0.0151266	0.0122967	0.00755149	0.0036945	1.20437e-06	0.00380987	0.00324982	1.15978e-06	0.00322957	0.00943019	0.00746418	0.0198455	0.00902866	0.00470057	0.00329313	0.00458538	1.65977e-06
Thiazole	Organoheterocyclic compounds	845.173	0.897909	288-47-1	C3H3NS		Nut, Sulfur, Stink	nutty, pyridine, meaty	1257.61	1248	9.61364	Level1	0.00110918	1.12552e-06	0.00918255	0.00776777	0.010895	0.0104089	0.0140501	0.0183081	0.010195	0.0102738	0.0116088	0.00483504	0.00833087	0.00528231	1.15978e-06	0.00615467	0.0122013	0.0122252	0.0225847	0.0145856	0.00918306	0.00845101	0.011016	0.00514221
Pyrrole	Organoheterocyclic compounds	1379.91	0.783042	109-97-7	C4H5N	C19907		ethereal, nutty, warm, sweet	1531.6	1514	17.6	Level1	0.0241459	0.0222914	0.0250391	0.0227176	0.0264054	0.0259158	0.0322154	0.038332	0.0403181	0.0389447	0.0384221	0.0283818	0.0313178	0.0263654	0.0231661	0.0261875	0.0356525	0.0313658	0.0609694	0.0596638	0.0455881	0.0544673	0.0425645	0.0389509
Linalool	Lipids and lipid-like molecules	1429.91	1.118	78-70-6	C10H18O	C03985	Floral,Green	green, flower, lavender, orange, floral, sweet, lemon, blueberry, citrus, bois de rose, woody	1557.9	1547	10.9	Level1	0.0180132	0.0149125	1.21378e-06	0.0156151	1.10883e-06	0.0154958	0.0152907	0.00477215	0.00402022	0.00263026	0.00824614	0.00659086	0.00642241	0.0129402	0.00821376	0.006128	0.00656587	0.0101376	0.00782871	0.00761061	0.00439813	1.33837e-06	0.00396287	0.0110359
Cedrol	Lipids and lipid-like molecules	2374.85	1.37282	77-53-2	C15H26O	C09631		dry, cedarwood, sweet, soft, woody	2134.5	2116	18.5	Level1	9.82659e-07	1.12552e-06	0.00156536	0.00112626	1.10883e-06	1.43692e-06	0.00157258	0.00166223	0.00171901	0.00125514	1.27767e-06	1.20437e-06	0.00170321	0.000771361	1.15978e-06	1.13553e-06	0.00132661	1.26235e-06	0.00205284	1.64778e-06	0.00151926	0.0013165	1.88428e-06	0.00221033
Indole	Organoheterocyclic compounds	2819.82	0.834333	120-72-9	C8H7N	C00463		honey, moth ball, jasmine, fishy, naphthelene, animal, burnt, mothball, floral, fecal	2441.4	2445	3.6	Level1	0.00111168	0.0012554	0.00136078	1.26891e-06	0.00105464	0.0013718	0.00231074	0.00117253	1.3108e-06	1.26502e-06	1.27767e-06	0.00335527	0.00153458	1.23163e-06	0.0027562	0.00192564	0.00147302	0.00180576	0.00540042	0.00459886	0.00359898	0.0229079	1.88428e-06	0.567216
Pyridine	Organoheterocyclic compounds	704.955	0.96475	110-86-1	C5H5N	C00747	burnt, pungent,nauseating	putrid, rancid, sickening, fishy, sour, amine	1186.8	1186	0.8	Level1	0.00621882	0.00585223	0.00603553	0.00738863	0.00525668	0.00536393	0.00551738	0.00351308	0.00588417	0.00526572	0.00369823	0.0044649	0.00645688	0.0047075	0.00347711	0.00423531	0.00576973	0.00523387	0.00772727	0.00679809	0.00503819	0.0051215	0.00607895	0.00843327
2-Decanone	Ketones	1334.68	1.47118	693-54-9	C10H20O			fatty, orange, floral, peach	1507.78	1493	14.7818	Level1	0.0042028	0.00282883	0.00421194	0.00413954	0.00291796	0.00424677	0.00343838	0.00133091	0.00170248	1.26502e-06	0.0012155	1.20437e-06	1.09895e-06	1.23163e-06	1.15978e-06	1.13553e-06	0.00149977	0.0032381	1.60224e-06	0.00141681	1.45098e-06	1.33837e-06	1.88428e-06	1.65977e-06
Butanal, 3-methyl-	Aldehydes	303.98	1.008	590-86-3	C5H10O	C07329	Floral, Fruity	malt, ethereal, peach, chocolate, aldehydic, sour, fatty	926.38	918	8.38	Level1	9.82659e-07	0.118933	0.078532	1.26891e-06	1.10883e-06	1.43692e-06	1.2324e-06	0.260054	1.3108e-06	1.26502e-06	0.581287	1.20437e-06	0.106737	0.101609	0.198928	0.0996149	0.220174	1.26235e-06	0.629116	1.64778e-06	0.213197	0.254828	0.477346	1.65977e-06
2,4-Octadienal, (E,E)-	Aldehydes	1514.9	1.08452	30361-28-5	C8H12O			green, seaweed, fatty, pear, cucumber, melon	1602.8	1603	0.2	Level1	0.0173073	0.0114957	0.0204674	0.0148643	0.00939406	0.0177106	0.0152457	0.00172844	0.00352098	0.00304034	0.00122113	0.00120078	0.00288853	0.00765758	0.00323395	0.00685994	1.24229e-06	0.00987413	0.00285419	0.00168147	0.00317159	0.00171278	1.88428e-06	1.65977e-06
2-Heptenal, (E)-	Aldehydes	983.887	1.17084	18829-55-5	C7H12O			green, fresh, pungent, almond, fatty, soap, vegetable	1326.97	1323	12.8158	Level1	0.387389	0.00703747	0.561206	0.375982	1.10883e-06	0.384412	0.34644	1.12689e-06	0.0677021	0.00254103	1.27767e-06	1.20437e-06	0.00112885	0.00378307	0.0606761	0.139707	1.24229e-06	0.193149	0.00152518	1.64778e-06	0.0776428	0.00103522	0.0389258	1.65977e-06
5-Thiazoleethanol, 4-methyl-	Organoheterocyclic compounds	2614.83	0.824739	137-00-8	C6H9NOS	C04294		cooked beef juice, sulfur, fatty	2300	2306	6	Level1	0.00297747	0.0028696	0.00142197	0.00186451	0.00071265	0.00174604	0.00435558	1.12689e-06	1.3108e-06	0.00252241	0.00110958	0.00249915	0.00213116	1.23163e-06	1.15978e-06	0.000668228	0.00321892	0.00227212	0.00469909	1.64778e-06	1.45098e-06	1.33837e-06	1.88428e-06	0.00447082
Heptanal	Aldehydes	724.954	1.29132	111-71-7	C7H14O	C14390	Citrus, Fatty, Rancid	citrus, wine-lee, rancid, ozone, fatty, herbal, aldehydic, green, fresh	1197.4	1185	12.4	Level1	0.757794	0.62147	0.787643	0.738878	0.48106	0.719479	0.643108	0.132993	0.266046	0.332399	0.0895347	0.110209	1.09895e-06	0.513108	1.15978e-06	1.13553e-06	1.24229e-06	0.559179	0.182391	0.121978	0.169696	0.173192	0.11313	1.65977e-06
Benzene, 1,2,4-trimethyl-	Benzenoids	919.172	1.40908	95-63-6	C9H12	C14533	aromatic	plastic	1294.62	1283	11.6154	Level1	9.82659e-07	1.12552e-06	1.21378e-06	0.0321215	1.10883e-06	1.43692e-06	1.2324e-06	0.00744432	1.3108e-06	1.26502e-06	0.00859014	0.00765539	0.0493758	1.23163e-06	0.0441514	0.0565206	0.0443341	0.0788543	0.0169885	1.64778e-06	0.0119155	1.33837e-06	0.0114747	0.00979706
Naphthalene	Benzenoids	1784.89	1.08275	91-20-3	C10H8	C00829	tar, creosote,mothballs,empyreumatic	dry, pungent, tar, tarry	1755.9	1745	10.9	Level1	0.107395	0.115653	0.142475	0.139324	0.104729	0.111907	0.0945578	0.0869598	0.131791	0.118533	0.0950219	0.120776	0.1366	0.10518	0.0741446	0.0606134	0.1245	0.114423	0.152888	0.14924	0.113171	0.12473	0.127513	0.144791
Naphthalene, 1-methyl-	Benzenoids	1991.87	1.128	90-12-0	C11H10	C14082		medicinal, naphthyl, camphor, chemical	1882.52	1884	18.76	Level1	0.00176008	0.0016305	0.00233909	0.00179969	0.00189298	1.43692e-06	0.00129545	1.12689e-06	0.00181085	0.00140376	0.00154754	0.00128092	0.00251878	0.0012235	0.00145066	1.13553e-06	0.00187165	1.26235e-06	0.00329346	0.00205384	0.00128827	0.00163116	1.88428e-06	0.0014989
2H-Pyran-2-one, tetrahydro-6-methyl-	Organoheterocyclic compounds	1867.61	0.902773	823-22-3	C6H10O2			herbal, sweet	1804.79	1791	13.7909	Level1	0.00181037	0.00294271	0.00363439	0.00110943	0.00128021	0.00267621	0.00199988	0.0016782	0.00401023	1.26502e-06	0.00228918	0.00316533	0.00324826	0.0012685	0.00181095	1.13553e-06	0.00319789	1.26235e-06	0.00321751	0.00303858	0.00191366	0.0020937	0.00676324	1.65977e-06
Propanal, 2-methyl-	Aldehydes	219.569	0.892208	78-84-2	C4H8O		pungent	malt, green, fresh, pungent, aldehydic, floral	820.817	819	3.38333	Level1	0.0888805	0.0959043	0.0933042	0.0763688	0.097817	0.0627978	0.0722773	0.128035	0.0898171	0.0921065	0.129676	0.122963	0.104234	0.0954829	0.106781	0.0841698	0.142439	0.107989	0.208596	0.198584	0.117905	0.0651594	0.117142	0.140587
1-Propanol, 2-methyl-	Alcohols	539.965	0.880308	78-83-1	C4H10O	C14710	sweet,fusel,musty, alcohol, rubber, latex	ether, solvent, bitter, wine	1100	1092	8	Level1	9.82659e-07	1.12552e-06	1.21378e-06	0.00192809	1.10883e-06	1.43692e-06	1.2324e-06	1.12689e-06	0.00393328	0.00260691	0.0056866	0.036083	0.00226205	1.23163e-06	1.15978e-06	1.13553e-06	0.00187993	1.26235e-06	0.0746419	0.10719	0.0109255	0.0301433	0.112877	0.131365
Dimethyl sulfone	Organosulfur compounds	2039.34	0.757	67-71-0	C2H6O2S	C11142		sulfurous, sulfur, burnt	1912.56	1903	9.56316	Level1	0.0560664	0.0318399	0.0214749	0.0205216	0.00773939	0.0124192	0.0193164	0.00883177	1.3108e-06	0.0229074	1.27767e-06	1.20437e-06	1.09895e-06	0.0100421	0.00218139	0.00598695	0.0621897	0.0313767	0.0120237	0.00961828	0.00758903	1.33837e-06	1.88428e-06	0.0105004
Acetone	Ketones	221.444	0.829083	67-64-1	C3H6O	C00207	sweet, fruity,etherous	ethereal, pear, solvent, apple	823.504	819	4.89583	Level1	1.36254	1.8133	1.92786	2.04337	1.67376	1.81035	1.14025	1.51575	1.41015	1.11145	1.93048	1.52298	1.5279	1.21295	1.23836	1.247	2.11121	1.52085	1.97533	1.89643	1.3488	1.63606	2.33177	2.22777
Ethanol	Alcohols	308.939	0.854042	64-17-5	C2H6O	C00469	Disolvent, Ethanol	ethereal, strong, sweet, alcoholic, medical	930.879	932	6.29583	Level1	0.826291	0.911171	29.5548	2.20222	0.770544	1.04019	1.01304	18.8302	5.32261	30.504	7.49408	9.54202	3.4086	0.933563	7.59408	1.0031	33.6619	4.28301	6.20027	15.812	25.3891	6.11848	14.4025	14.2513
Heptadecane	Hydrocarbons	1689.44	4.142	629-78-7	C17H36	C01816		alkane	1699.75	1700	0.254545	Level1	0.0947941	0.0883865	0.115537	0.116847	0.134964	0.166067	0.185944	0.183174	0.170676	0.126454	0.142057	0.11678	0.161931	0.0949825	0.148626	0.0645382	0.235509	0.130576	0.166168	0.194304	0.177477	1.33837e-06	1.88428e-06	0.31793
Tridecane	Hydrocarbons	929.94	4.22432	629-50-5	C13H28			alkane	1300	1300	0.454545	Level1	0.0392324	0.0455904	0.0329567	0.037781	0.0294844	0.0608849	0.0363268	0.0239447	0.0472089	0.0249316	0.0276596	0.0197535	0.0258612	0.0278799	0.0299317	0.0155807	0.0418802	1.26235e-06	0.167587	0.0583113	0.0671965	1.33837e-06	1.88428e-06	0.0402873
Cyclohexene, 1-methyl-4-(1-methylethenyl)-, (S)-	Lipids and lipid-like molecules	749.952	1.9449	5989-54-8	C10H16	C00521		herbal, terpene, pine, camphoraceous, peppery	1210	1199	11	Level1	0.0182839	0.0187712	1.21378e-06	0.0148544	0.0101954	0.0139741	0.00822791	0.00327857	1.3108e-06	1.26502e-06	0.00617689	0.00712351	1.09895e-06	0.0101262	0.00839023	0.00408039	0.00946301	0.0114676	0.0189592	0.0180533	0.012803	0.00710844	0.0125612	0.0155241
Thiophene, 2-methyl-	Organoheterocyclic compounds	549.965	1.106	554-14-3	C5H6S			green, sulfurous, sulfur, roasted, alliaceous, onion	1105.3	1097	8.3	Level1	0.0131507	0.0120112	0.0123955	0.0102545	0.0147009	1.43692e-06	1.2324e-06	0.00821139	1.3108e-06	0.00554663	1.27767e-06	0.00484506	0.0069672	0.00786299	0.00608624	0.00600177	0.00619102	0.0054075	0.00812198	0.00949337	0.00441611	0.00453259	0.00376128	0.0035398
Dimethyl trisulfide	Organosulfur compounds	1114.93	1.15046	3658-80-8	C2H6S3	C08372	Sulfurous,Onion, Spicy	cabbage, fish, sulfurous, cooked, sulfur, meaty, onion, savory	1392.5	1377	15.5	Level1	0.00379498	0.00325884	0.00453914	0.0039836	0.00751927	0.00522318	0.00574985	0.0120514	0.00620245	0.00622933	0.00781957	0.0044655	0.00377368	0.00556325	0.00564029	0.00470847	0.00723359	0.00599034	0.0155812	0.00774448	0.00717538	0.00500034	0.00569949	1.65977e-06
2-Pentadecanone	Ketones	2219.86	1.69973	2345-28-0	C15H30O			fresh, celery, jasmin	2030	2019	11	Level1	0.00430391	0.00327806	1.21378e-06	0.0034925	1.10883e-06	0.00492237	0.00414961	0.00354505	0.00493897	0.00390318	0.00361783	0.00485456	0.00434464	0.00385571	0.00474573	0.00333911	0.00495008	0.00460385	0.00524922	0.00805809	0.00574623	0.00560347	0.0080311	0.0162929
2,6-Octadienal, 3,7-dimethyl-, (E)-	Lipids and lipid-like molecules	1764.89	1.17706	141-27-5	C10H16O	C01499		mint, bitter, sweet, citrus, lemon, sharp	1744.1	1732	12.1	Level1	0.00856557	0.00722421	0.011481	1.26891e-06	0.00417358	0.00870858	0.00884737	0.0028418	0.00122591	0.00156475	1.27767e-06	0.00689437	1.09895e-06	0.00995322	1.15978e-06	0.00236243	1.24229e-06	1.26235e-06	1.60224e-06	1.64778e-06	0.00282515	1.33837e-06	1.88428e-06	0.0105894
Decane	Hydrocarbons	384.975	3.23888	124-18-5	C10H22			alkane	1000	1000	0	Level1	0.0320567	0.0331995	0.0316429	0.0668874	0.024769	0.0439219	0.0318616	0.0243889	0.0300586	0.0219605	0.0267347	0.0225779	0.0256212	0.0294714	0.0236597	0.0135449	0.031926	0.0431928	0.0873247	0.0385103	0.0381058	0.0266384	0.0423081	0.0374572
2-Propanone, 1-hydroxy-	Ketones	964.605	0.8064	116-09-6	C3H6O2	C05235		ethereal, pungent, caramellic, sweet	1317.33	1303	14.3333	Level1	0.03896	0.0298478	0.0294573	0.0253944	0.0439644	0.0174879	0.0384148	0.0281793	0.0308328	0.0292521	1.27767e-06	1.20437e-06	0.0373891	0.0243446	0.0296026	1.13553e-06	0.0279423	1.26235e-06	1.60224e-06	1.64778e-06	1.45098e-06	0.0194906	1.88428e-06	1.65977e-06
Dodecane	Hydrocarbons	729.953	4.30646	112-40-3	C12H26	C08374		alkane	1200	1200	0	Level1	0.0810496	0.0881939	0.0646139	0.109721	0.0606671	1.43692e-06	0.0789241	0.0501058	1.3108e-06	1.26502e-06	1.27767e-06	1.20437e-06	0.0714118	0.0734848	0.049644	0.0446944	0.0921022	1.26235e-06	0.352486	1.64778e-06	1.45098e-06	1.33837e-06	1.88428e-06	1.65977e-06
Undecane	Hydrocarbons	537.257	3.98629	1120-21-4	C11H24			alkane	1098.11	1100	2.97083	Level1	0.0324291	0.0365712	0.0231919	0.027313	0.0195424	0.0366776	0.00956631	0.0138314	0.0195868	0.0190283	0.0191366	0.0125774	0.0262195	0.024679	0.017871	0.0074416	0.0332504	0.0531774	0.0404464	0.0211625	0.0240789	0.0135649	0.0399056	0.0201813
Nonane	Hydrocarbons	274.982	2.3615	111-84-2	C9H20		gasoline	gasoline, alkane	900	900	0	Level1	0.0073556	0.00766597	0.00752553	0.00690811	0.00755939	0.00848116	0.00514564	0.00373118	0.00498073	0.00381507	0.00331384	0.00422612	0.00622988	0.00538827	0.00437063	0.00421251	0.00498625	0.00835164	1.60224e-06	1.64778e-06	0.00469713	0.00454844	0.00687133	1.65977e-06
Octane	Hydrocarbons	209.987	1.641	111-65-9	C8H18	C01387	gasoline, oil	gasoline, alkane	807.1	800	7.1	Level1	0.0551019	0.0429049	0.0504389	0.0500542	0.0540367	0.0557198	0.0491713	0.0434913	0.0392104	0.0427863	0.0235338	0.0313054	0.027437	0.0354672	0.0343682	0.0270014	0.0289309	0.057481	0.0683772	0.0506858	0.0370923	0.0430658	1.88428e-06	0.0274403
Ethyl formate	Esters	230.193	0.848208	109-94-4	C3H6O2		aromatic	ethereal, green, rose, pungent, bitter, cognac, alcohol	836	824	12	Level1	0.0527259	0.0556731	0.0578729	0.0579696	0.0489227	0.0508708	0.046505	0.0566673	0.0467415	0.0474901	0.0511086	0.0437489	0.0415816	0.0463541	0.0441224	0.0403429	0.0555248	0.0506737	0.0398812	0.142073	0.0572135	0.0443049	0.0587053	0.0377599
Phenol	Benzenoids	2194.86	0.7605	108-95-2	C6H6O	C00146	medicinal, acid,ink, creosote,empyreumatic	plastic, rubber, phenol, phenolic	2013.3	2000	13.3	Level1	0.0211923	0.0358729	0.0214182	0.0373025	0.0195089	0.0305675	0.065013	0.0339376	0.0381075	0.028305	0.159804	0.0733084	0.0262284	0.0224963	0.0682443	0.0180504	0.0996092	0.0215226	0.0790288	0.0514065	0.0861156	0.0274591	0.158869	0.161873
Toluene	Benzenoids	461.012	1.15592	108-88-3	C7H8	C01455	sour, burnt	paint, sweet	1049.07	1042	7.06667	Level1	0.370882	0.41325	0.48203	0.376919	0.352057	0.335496	0.42267	0.517876	0.303852	0.319007	0.357427	0.262368	0.274298	0.377422	0.270446	0.281854	0.344657	0.348917	0.643584	0.774982	0.375032	0.294643	0.431464	0.210714
2-Propenal	Organic oxygen compounds	244.984	0.8215	107-02-8	C3H4O	C01471	pungent	cherry, almond	857.1	850	7.1	Level1	0.0309809	0.04305	0.050748	0.0239597	0.0398246	0.0331241	0.0616194	0.116017	0.0352367	0.0363551	0.06886	0.0498753	0.027184	0.0534278	0.0405943	0.0448605	0.0638992	0.0521896	0.0957262	0.0695534	0.0674056	0.0460215	0.0765943	1.65977e-06
3-Octanone	Ketones	859.945	1.4183	106-68-3	C8H16O	C17145		herbal, lavender, mushroom, fresh, herb, sweet, resin, butter	1265	1253	12	Level1	0.177095	0.103449	0.166869	0.154984	0.0678659	0.100539	0.0918552	0.0203736	0.0200328	1.26502e-06	0.0118048	0.0119496	0.0127858	0.0480848	0.0122416	0.0233095	0.0133245	0.0418517	0.0223201	0.0230247	0.0152427	0.0189243	0.0147945	0.0230493
p-Cresol	Benzenoids	2309.85	0.780947	106-44-5	C7H8O	C01468		smoke, phenol, phenolic, medicine, narcissus, mimosa, animal, medicinal	2090	2080	10	Level1	9.82659e-07	0.0153641	0.0137202	1.26891e-06	0.0245823	0.0172233	1.2324e-06	1.12689e-06	0.0158063	0.016661	0.0259647	0.0257583	0.0140367	0.0149286	1.15978e-06	0.0175325	0.0130116	0.0184239	0.0457182	0.0486917	0.0321497	0.023361	0.0370907	0.0318777
2,6-Octadien-1-ol, 3,7-dimethyl-, (Z)-	Lipids and lipid-like molecules	1874.88	1.02867	106-25-2	C10H18O	C09871		magnolia, bitter, sweet, natural, citrus, neroli	1809.4	1797	12.4	Level1	0.00302236	0.00272819	0.00478917	0.0040946	1.10883e-06	0.00308362	0.00368996	0.00159167	1.3108e-06	1.26502e-06	0.00244459	0.00286189	0.00214367	0.00384879	0.00429429	1.13553e-06	0.00236586	0.00258028	1.60224e-06	0.00199688	1.45098e-06	1.33837e-06	1.88428e-06	0.00507659
Pentanoic acid, 2-hydroxy-4-methyl-, ethyl ester	Esters	1434.91	1.03669	10348-47-7	C8H16O3		Blackberry		1560.5	1547	13.5	Level1	9.82659e-07	1.12552e-06	1.21378e-06	1.26891e-06	0.00166971	1.43692e-06	1.2324e-06	0.00255017	0.00145506	0.00179412	0.00462445	1.20437e-06	1.09895e-06	1.23163e-06	0.00129781	0.00103931	1.24229e-06	1.26235e-06	0.0179503	0.0280045	0.00815141	0.00760619	0.0236311	0.0110836
Ethane, 1,2-dichloro-	Organohalogen compounds	509.759	0.913292	107-06-2	C2H4Cl2	C06752	sweet		1080.47	1079	1.6	Level1	0.00220583	0.00290955	0.00241185	0.00335067	0.00262798	1.43692e-06	0.00141639	0.00225738	0.00231338	0.00239496	0.00166417	0.00173251	0.00136158	0.00268414	0.00164756	1.13553e-06	0.00255283	1.26235e-06	1.60224e-06	1.64778e-06	1.45098e-06	0.00239969	0.0019208	0.00226311
2-Propanol, 1-methoxy-	Alcohols	609.961	0.91	107-98-2	C4H10O2		etherish, ammonia		1136.8	1133	3.8	Level1	0.0801903	0.0266046	0.0213741	0.0664067	0.104037	0.0751866	0.0201182	0.00389242	0.0058241	0.00396076	0.00906509	0.00909612	0.0933647	0.0492705	0.0444433	0.0229578	0.0199954	0.0123089	0.0340998	0.0037967	0.00586736	0.00360167	0.0125618	0.00373638
Tetrahydrofuran	Organoheterocyclic compounds	254.984	0.980375	109-99-9	C4H8O		ether		871.4	869	2.4	Level1	0.238899	0.218811	0.353094	0.113234	0.114017	0.11076	0.0354121	0.0360526	0.0298376	0.0295151	0.0334938	0.0252527	0.0679512	0.0605106	0.0500433	0.053326	0.0506706	0.0494459	0.0348779	0.0379268	0.0218625	0.0190358	0.024629	0.0228696
Thiophene	Organoheterocyclic compounds	435.18	0.971125	110-02-1	C4H4S		Garlic, Alliaceous		1032.43	1025	7.43333	Level1	0.0107551	0.00814092	0.0107363	0.00902771	0.0072717	0.00794134	0.00547891	0.00466275	0.00417783	0.00381887	0.0036461	0.0031116	0.0034743	0.00613215	0.00394316	0.00394463	0.00527151	0.0051005	0.00575973	0.00482732	0.00382984	0.00372158	0.00444317	0.00302409
Ethanol, 2-ethoxy-	Ethers	794.267	0.879818	110-80-5	C4H10O2	C14687	sweet, musty		1232.16	1243	10.8409	Level1	0.00978171	0.00846633	0.00995376	0.0079348	0.00562431	0.00629799	0.00382964	0.00332734	0.00480201	0.0031608	0.00439035	1.20437e-06	0.00500532	0.00574024	0.0041829	0.006399	0.0040194	0.00448372	1.60224e-06	1.64778e-06	1.45098e-06	0.00230385	1.88428e-06	1.65977e-06
1-Butanamine, N-butyl-	Heterocyclic_Compounds	572.463	1.89045	111-92-2	C8H19N		amine		1117.1	1100	17.1	Level1	9.82659e-07	0.00552076	1.21378e-06	1.26891e-06	0.00316999	1.43692e-06	0.00708951	0.00729794	0.0376336	0.0106538	0.0121528	0.0130871	0.0069705	0.00334882	0.0122962	0.00773592	0.0690012	0.0118412	0.0118941	0.0260595	1.45098e-06	0.0119928	0.028999	0.156208
2-Pentanone, 4-hydroxy-4-methyl-	Ketones	1084.51	0.921542	123-42-2	C6H12O2		sweet		1377.29	1358	19.2917	Level1	0.0249253	0.0305331	0.0137807	0.0464639	0.0390723	0.0542064	0.360848	0.124178	0.156331	0.0711166	0.515017	0.19344	0.0630393	0.0339561	0.088574	0.018266	0.111376	0.0160938	0.53389	0.090463	0.137313	0.0618859	0.60969	0.283911
Tetrachloroethylene	Organohalogen compounds	434.972	1.33271	127-18-4	C2Cl4	C06789	etherish		1032.3	1030	2.3	Level1	0.00110023	0.00140568	0.00100157	0.00304626	0.000859398	0.00150795	1.2324e-06	0.000920707	0.000949969	0.00124967	0.000757208	1.20437e-06	0.00117659	0.00125155	1.15978e-06	1.13553e-06	0.00185912	0.00087025	0.00131038	1.64778e-06	1.45098e-06	0.000978824	1.88428e-06	1.65977e-06
2-Nonenal, (E)-	Aldehydes	1414.91	1.27496	18829-56-6	C9H16O		Fatty, Cucumber		1550	1534	16	Level1	0.0432144	0.0331495	0.056955	0.0433112	0.0296225	0.053312	0.0410772	0.00962534	0.0128924	0.0163678	0.00580549	0.00804429	0.0134335	0.0232228	0.0131515	0.0230485	0.00640241	0.0359084	0.0158699	0.00994271	0.0134947	0.00877019	0.00684931	1.65977e-06
Thiophene, 3-methyl-	Organoheterocyclic compounds	592.712	1.0909	616-44-4	C5H6S		Plastic, Sulfurous		1127.79	1122	10.795	Level1	0.00223518	0.00203899	0.00261881	0.00229496	1.10883e-06	0.00774588	0.00339775	0.00144611	0.00451047	1.26502e-06	0.00767493	0.00259756	0.00218323	0.00241173	1.15978e-06	1.13553e-06	1.24229e-06	0.00273075	0.00118329	0.00202515	1.45098e-06	1.33837e-06	1.88428e-06	0.00330459
2-Hexenal, (E)-	Aldehydes	792.844	1.09547	6728-26-3	C6H10O	C08497	Apple-Like,Planty Green,Stinkbug		1231.45	1216	15.5526	Level1	0.07331	0.0647174	0.0976159	0.0757041	0.000953899	0.0778652	0.0558304	0.00897113	0.0137903	0.0206993	0.00500061	0.00515434	0.0142891	0.0404602	1.15978e-06	0.0307511	1.24229e-06	0.0369163	0.00845626	1.64778e-06	0.00979677	0.00762702	1.88428e-06	1.65977e-06
Trichloromethane	Organohalogen compounds	436.059	0.903174	67-66-3	CHCl3	C13827	sweet, etherous,suffocating		1033	1022	10.9957	Level1	0.0212088	0.102011	0.00159711	1.26891e-06	0.0935235	0.0364922	0.0436025	0.0668341	0.0827133	0.075561	0.0693616	0.0722224	0.0947221	0.104614	0.060582	0.105092	0.116718	0.070245	0.157936	0.18634	0.151673	0.0959665	0.10965	0.07937
Benzene	Benzenoids	329.979	1.00646	71-43-2	C6H6	C01407	aromatic, sweet,solvent,empyreumatic		950	957	7	Level1	0.232073	0.835979	1.39301	0.412774	0.744594	0.966422	1.18679	1.18466	1.06488	0.539103	0.386128	0.611007	0.562014	0.946645	0.594755	1.19912	1.13598	1.00817	1.81296	1.39004	1.87479	0.773195	2.02179	1.00058
2-Propanol, 2-methyl-	Alcohols	279.982	0.8585	75-65-0	C4H10O		sweet alcohol		904.5	900	4.5	Level1	0.0119566	0.0154584	0.0159677	0.0272437	0.016435	0.0262578	0.00567154	1.12689e-06	0.0282032	0.00645542	0.0160844	1.20437e-06	0.0139201	0.00872163	0.0154224	0.00807006	0.0173679	1.26235e-06	0.0134053	0.0201218	0.0115657	0.0251913	1.88428e-06	0.0095258
Benzene, (1-methylethyl)-	Benzenoids	704.738	1.43574	98-82-8	C9H12	C14396	sharp		1186.69	1178	8.6913	Level1	0.0156703	0.0174259	0.0171593	0.0138571	0.0220911	0.0149064	0.00172579	1.12689e-06	0.00230639	0.00207263	0.00159376	0.00166202	0.027948	0.011671	0.00683619	0.0158277	0.0202	1.26235e-06	0.00295488	0.00210197	0.00196467	0.00162319	0.00186544	0.00171917
a-Methylstyrene	Benzenoids	1019.02	1.24	98-83-9	C9H10	C14395			1344.55	1328	16.5455	Level1	0.00248047	0.00229664	0.00209175	0.00247049	0.00190578	0.00181281	0.00138511	0.000938318	0.00126482	1.26502e-06	0.00225767	0.00138151	0.00238243	0.00138441	0.00152085	0.00151439	0.00190278	0.00172245	0.00190653	0.00161077	1.45098e-06	0.00111583	1.88428e-06	0.00189403
Benzene, 1,2,4,5-tetramethyl-	Benzenoids	1218.25	1.43952	95-93-2	C10H14	C14534			1446.5	1433	13.5	Level1	9.82659e-07	0.00841914	0.00706422	0.0025176	0.00180865	0.0075859	0.0105633	0.00540252	0.019101	0.0127179	1.27767e-06	0.00643917	0.00231662	0.00156076	0.00583935	1.13553e-06	0.00762527	0.00840274	0.0204489	0.0155388	0.0156159	0.00320428	0.0264701	0.012029
Benzene, 1,3-dichloro-	Benzenoids	1244.92	1.13469	541-73-1	C6H4Cl2	C19397			1460.5	1442	18.5	Level1	0.4356	1.12552e-06	1.21378e-06	1.26891e-06	0.255127	1.43692e-06	0.197324	0.116991	0.227078	1.26502e-06	1.27767e-06	1.20437e-06	1.09895e-06	0.23284	0.270506	1.13553e-06	1.24229e-06	0.278692	1.60224e-06	0.39159	0.346229	0.213818	0.214407	0.237621
Pentadecanal-		2234.86	1.73663	2765-11-9	C15H30O	C01948			2040	2041	1	Level1	0.0745532	0.0133023	0.0616147	0.037539	0.0366909	0.0434113	0.0231496	0.0106254	0.0103439	0.0189391	0.0111879	0.0114381	0.0291132	0.0423284	0.030419	0.0352659	0.0158763	0.0321074	0.013349	0.00933365	0.0172592	0.0143237	0.00700404	0.00594597
p-Xylene	Benzenoids	636.046	1.31861	106-42-3	C8H10	C06756			1150.57	1139	11.5652	Level1	0.197055	0.27658	0.396691	0.275936	0.367535	0.28937	0.119196	0.114458	0.219245	0.140931	0.0839355	0.0932397	1.09895e-06	0.210246	0.590569	0.309538	1.85372	0.884591	0.243427	0.142765	0.12656	0.114682	0.0356362	0.149328
Ethylbenzene	Benzenoids	614.961	1.31192	100-41-4	C8H10	C07111			1139.5	1129	10.5	Level1	0.300122	0.390867	0.529468	0.371205	0.525733	0.381552	0.0582752	0.0568492	0.08208	0.0576737	0.0424987	0.0458387	0.513428	0.304127	0.166717	0.452701	0.532417	0.255401	0.0888094	0.0543639	0.0612829	0.0473801	0.0596479	0.0581528
Acetamide, N,N-dibutyl-		1854.88	1.26056	1563-90-2	C10H21NO				1797.1	1809	11.9	Level1	9.82659e-07	1.12552e-06	1.21378e-06	1.26891e-06	0.00136513	1.43692e-06	1.2324e-06	0.00188979	0.0036162	0.00204655	0.00398226	0.00344668	0.0016006	1.23163e-06	0.00201964	0.00146587	0.00537128	1.26235e-06	0.00321282	0.00221037	0.00228104	0.00269978	0.00436494	0.00898336
3-Buten-1-ol, 3-methyl-	Alcohols	844.946	0.887227	763-32-6	C5H10O				1257.5	1248	9.5	Level1	0.0222582	0.00657973	0.00919858	0.00158026	1.10883e-06	1.43692e-06	0.095848	1.12689e-06	1.3108e-06	1.26502e-06	0.103592	0.0946472	0.0378767	0.0282855	0.0518568	1.13553e-06	0.12542	0.0340035	1.60224e-06	0.00725958	1.45098e-06	1.33837e-06	1.88428e-06	0.0375773
3-Buten-1-ol	Alcohols	689.644	0.846562	627-27-0	C4H8O				1178.74	1185	6.2625	Level1	0.00752519	0.0039101	0.00487736	0.00342733	0.00319271	0.00275323	0.00110502	0.000942357	1.3108e-06	1.26502e-06	1.27767e-06	1.20437e-06	0.00252874	0.00229664	0.0019805	0.00206548	0.00136033	0.00124935	1.60224e-06	1.64778e-06	1.45098e-06	1.33837e-06	1.88428e-06	1.65977e-06
2-Undecenal	Aldehydes	1799.88	1.35952	2463-77-6	C11H20O				1764.7	1751	13.7	Level1	0.0212941	0.0167432	0.0380759	0.0245295	0.0185092	0.0331354	0.0225816	0.00559346	0.00793896	0.0101125	0.00381106	0.00554295	0.00927435	0.0153586	0.0122561	0.0164537	1.24229e-06	0.0265652	0.008694	0.00451173	0.00802761	0.00498246	0.00309602	1.65977e-06
cis-4-Decenal	Aldehydes	1424.91	1.35709	21662-09-9	C10H18O				1555.3	1544	11.3	Level1	0.0309227	0.010505	0.0197823	0.0179545	0.0106294	0.0163361	0.0129859	0.00146261	0.00207373	0.00384842	1.27767e-06	1.20437e-06	0.00143247	0.00653883	0.00135968	0.00434344	1.24229e-06	0.00688359	0.0016732	1.64778e-06	1.45098e-06	0.00139982	1.88428e-06	1.65977e-06
2,4-Nonadienal, (E,E)-	Aldehydes	1704.89	1.125	5910-87-2	C9H14O				1708.99	1699	14.9	Level1	9.82659e-07	1.12552e-06	0.0355941	1.26891e-06	0.00138344	0.0255939	0.0231626	0.00379606	0.0050009	0.00072748	0.00229753	1.20437e-06	1.09895e-06	0.0112713	0.00575372	0.011637	0.00232231	1.26235e-06	0.00442394	0.00236106	1.45098e-06	0.00291516	1.88428e-06	1.65977e-06
9-Octadecenal	Aldehydes	2714.83	1.85173	5090-41-5	C18H34O				2369	2367	2	Level1	0.0311798	0.0091833	0.0148164	0.00953884	0.0124202	0.0102789	1.2324e-06	0.0180341	0.00804791	0.0215455	0.0149582	0.0142166	0.029708	0.0140194	1.15978e-06	0.00850139	0.0149787	0.0111485	0.0127414	0.0143077	0.0182536	0.0126339	0.017194	0.0208518
2-Heptenal, (Z)-	Aldehydes	995.565	1.16837	57266-86-1	C7H12O				1332.81	1322	14.375	Level1	9.82659e-07	0.323499	1.21378e-06	1.26891e-06	0.235236	0.00981692	1.2324e-06	0.0461069	1.3108e-06	0.0963985	0.0297594	0.0342175	0.0650011	0.173017	0.00111158	1.13553e-06	0.0247514	1.26235e-06	0.0717963	0.0423069	0.00155683	0.0469442	1.88428e-06	0.00887941
3-Thiophenecarboxaldehyde	Aldehydes	1674.89	0.883619	498-62-4	C5H4OS				1691.7	1685	6.7	Level1	0.00296767	0.00199599	0.00294571	0.00230864	0.00157934	1.43692e-06	0.00295023	0.00259563	0.00220348	0.00185608	0.00149939	0.00136933	0.00111713	0.00280646	0.00145777	0.00238242	1.24229e-06	0.00269174	0.00328745	0.00237555	0.00225816	0.0018322	1.88428e-06	1.65977e-06
Bicyclo[4.2.0]octa-1,3,5-triene	Benzenoids	869.944	1.14617	694-87-1	C8H8				1270	1269	1	Level1	0.789949	1.13782	1.60833	1.19924	1.3833	1.33141	0.100954	0.0905053	0.150843	0.0791854	0.0617952	0.0703125	1.2863	0.856469	0.559697	1.25426	1.39848	0.800164	0.173334	0.092806	0.10353	0.0657532	1.88428e-06	0.101096
2,4-Di-tert-butylphenol	Benzenoids	2629.83	0.96425	96-76-4	C14H22O				2310.3	2321	10.7	Level1	0.174911	0.119564	0.17024	0.160082	0.119921	0.0554138	0.121443	0.0537327	0.0652801	0.0992557	0.130505	0.154691	0.217301	0.0716777	0.0742859	0.14057	0.304197	0.164668	0.12997	1.64778e-06	0.0466358	0.039614	0.0472394	0.0853827
Indane	Benzenoids	1099.93	1.33371	496-11-7	C9H10				1385	1368	17	Level1	0.00461687	1.12552e-06	0.00739162	1.26891e-06	0.00380823	0.00412194	0.00136346	0.00116051	0.00236498	0.00137904	1.27767e-06	0.0011455	0.00529482	0.00355106	1.15978e-06	1.13553e-06	0.00396758	0.00575236	0.00315754	1.64778e-06	1.45098e-06	0.00121407	0.00167577	0.00152394
Benzene, propyl-	Benzenoids	774.533	1.45783	103-65-1	C9H12				1222.29	1212	10.2917	Level1	0.0167627	0.021122	0.0257146	0.0184647	0.0215593	0.0196421	0.00350919	0.00264925	0.00380481	0.00296975	0.00246224	0.00258948	0.0253487	0.0142297	0.0105023	0.019415	0.020305	0.0185991	0.0052746	0.00385226	0.00339817	0.00254653	0.00375425	0.00370528
Benzene, 1-ethyl-4-methyl-	Benzenoids	804.948	1.43907	622-96-8	C9H12				1237.5	1226	11.5	Level1	0.0229647	1.12552e-06	0.036923	0.0195846	1.10883e-06	0.0227339	0.0077438	0.00632361	0.0106645	0.00717663	0.0068018	1.20437e-06	0.0309394	1.23163e-06	1.15978e-06	0.0321421	1.24229e-06	0.0305898	1.60224e-06	0.0100431	1.45098e-06	1.33837e-06	0.00918799	0.00863919
Benzaldehyde, 4-pentyl-	Benzenoids	2204.86	1.18322	6853-57-2	C12H16O				2020	2003	17	Level1	0.00813228	0.00301335	0.00678547	0.00548757	0.00405209	0.00543276	0.00482381	0.00134013	0.0012925	0.00166619	1.27767e-06	1.20437e-06	0.00117941	0.00320758	0.00149762	0.00239058	1.24229e-06	0.00246576	1.60224e-06	1.64778e-06	1.45098e-06	1.33837e-06	1.88428e-06	1.65977e-06
Benzenemethanol, a,a-dimethyl-	Benzenoids	1804.88	0.916348	617-94-7	C9H12O				1767.6	1773	5.4	Level1	9.82659e-07	0.000635833	4.07117e-05	0.00258175	0.000947437	0.000338907	0.000843471	0.000142683	0.000553759	1.26502e-06	0.0035062	0.000960808	0.00114609	0.000220854	0.0017867	1.13553e-06	0.000640985	1.26235e-06	0.00288529	0.00114892	0.000257016	0.000274006	0.00281959	0.00286654
Benzene, 1,3-bis(1,1-dimethylethyl)-	Benzenoids	1204.92	2.11212	1014-60-4	C14H22				1439.5	1427	12.5	Level1	0.0770222	0.0348497	0.0164022	0.0105763	0.0121498	0.020919	0.00548127	0.00356289	0.00897232	0.00682178	0.00627982	0.00709484	0.133489	0.0135227	0.0114562	0.0124901	0.0162201	0.0246568	0.00940707	0.00976592	0.00447653	0.00808921	0.00747094	0.0089362
Formamide, N,N-dibutyl-	Carboxylic_Acids	1819.46	1.19754	761-65-9	C9H19NO				1776.25	1757	19.25	Level1	0.0388946	0.0376289	0.0462151	0.037696	0.0775865	0.110198	0.105705	0.0654659	0.104791	0.0549699	0.115741	0.0924752	0.0937728	0.0511775	0.0631428	0.0358022	0.0827621	0.0911731	0.103024	0.193802	0.0548521	0.074516	0.137386	0.153127
Ethyl 9-hexadecenoate	Esters	2594.83	1.86963	54546-22-4	C18H34O2				2286.2	2283	3.2	Level1	0.00901576	0.00533385	0.0048204	0.00710794	0.0084608	0.00811232	0.0144127	0.0212264	0.0361139	0.0416234	0.0197132	0.0116485	0.0164019	0.0104501	0.0156521	0.0131886	0.0398597	0.0140587	0.0286488	0.0260612	0.0216194	0.0267355	0.0437478	0.0519118
Ethyl 9-decenoate	Esters	1694.89	1.56083	67233-91-4	C12H22O2				1702.9	1694	8.9	Level1	9.82659e-07	0.00153621	1.21378e-06	0.000861106	0.000867529	0.00277211	0.00161655	0.00155548	0.00415477	0.00345467	0.00174888	0.00146169	0.00263541	0.000948495	0.00241549	0.00296637	0.00680976	0.00407853	0.0104927	0.00861044	0.0050878	1.33837e-06	0.0167357	1.65977e-06
Propanoic acid, 2,2-dimethyl-, ethyl ester	Esters	344.978	1.33794	3938-95-2	C7H14O2				963.6	949	14.6	Level1	0.00212805	0.00114479	1.21378e-06	0.00102071	0.000969192	0.00114903	1.2324e-06	1.12689e-06	1.3108e-06	1.26502e-06	0.00297564	0.00157062	0.00355018	0.00130357	0.00139758	0.00144904	0.00199716	0.00306844	0.00267143	0.00247866	0.00256369	1.33837e-06	0.00673534	1.65977e-06
2-Butenoic acid, ethyl ester, (E)-	Esters	689.956	1.14806	623-70-1	C6H10O2				1178.9	1160	18.9	Level1	0.00115074	0.0014673	0.00325602	0.0028189	1.10883e-06	0.00193482	0.00159922	0.00206927	0.00299305	0.0018693	1.27767e-06	0.0101484	1.09895e-06	1.23163e-06	1.15978e-06	0.00112841	0.00249429	0.00137018	1.60224e-06	0.005381	1.45098e-06	1.33837e-06	0.0238002	0.0964999
Ethanol, 2-(2-ethoxyethoxy)-	Ethers	1564.9	0.903792	111-90-0	C6H14O3				1630.6	1619	11.6	Level1	0.0398186	0.0287883	0.0348522	0.0235945	0.0184881	0.0185553	0.00164273	1.12689e-06	1.3108e-06	1.26502e-06	1.27767e-06	1.20437e-06	0.0128695	0.00919799	0.00158768	0.00132897	0.00323705	0.00549984	1.60224e-06	1.64778e-06	1.45098e-06	1.33837e-06	1.88428e-06	1.65977e-06
n-Butyl ether	Ethers	349.978	1.904	142-96-1	C8H18O				968.2	971	2.8	Level1	0.0354016	0.0187721	0.0189058	0.0301287	0.0138651	0.0106078	0.00265788	0.00293505	0.00561797	0.00592951	0.00227951	0.00438794	0.00675249	0.00921787	0.00307489	0.00231285	0.00586635	0.00766589	0.00522218	0.00256883	0.00406097	0.00372135	0.000352679	0.00464344
1,3-Hexadiene, 3-ethyl-2-methyl-	Hydrocarbons	1189.92	1.20535	61142-36-7	C9H16				1431.6	1413	18.6	Level1	0.442443	0.345698	0.528111	0.422254	0.22293	0.424355	0.34092	0.0303225	0.0618552	0.0807793	1.27767e-06	1.20437e-06	1.09895e-06	0.192941	0.0433838	0.131169	0.0191843	0.174424	0.0425716	0.0253766	0.0439274	0.0392783	0.0192835	1.65977e-06
1-Tetradecene	Hydrocarbons	1224.44	3.4319	1120-36-1	C14H28				1449.75	1443	6.75238	Level1	0.00417544	0.00431384	0.00410905	0.00518812	0.00359231	0.00594016	0.0055932	0.00396434	0.00698332	0.00596004	0.00570556	1.20437e-06	0.00488313	0.00430017	0.00435992	1.13553e-06	0.00571349	0.00872841	0.0221074	0.00827404	0.00995937	0.00628038	1.88428e-06	0.00929527
1,3-Octadiene	Hydrocarbons	344.978	1.53788	1002-33-1	C8H14				963.6	956	7.6	Level1	0.411574	0.256732	0.430996	0.404502	0.180448	0.353596	0.319942	0.0388233	0.0739084	0.090406	0.0191315	0.0182753	0.0352249	0.171828	0.0433446	0.103476	0.0334206	0.18896	0.0340139	0.0299727	0.036248	0.0417274	0.0222741	0.0150824
Undecane, 2-methyl-	Hydrocarbons	644.959	4.36689	7045-71-8	C12H26				1155.3	1155	0.3	Level1	0.0057315	1.12552e-06	0.0042951	0.00598231	0.00405286	0.00654588	0.0038005	1.12689e-06	0.0130481	1.26502e-06	0.00406903	1.20437e-06	0.00485445	0.00424259	0.00366226	0.00390744	0.00490424	0.00822412	0.0111865	0.0125492	0.00565816	1.33837e-06	1.88428e-06	0.00465875
Tridecane, 5-methyl-	Hydrocarbons	1019.93	4.57582	25117-31-1	C14H30				1345	1342	3	Level1	0.0032784	0.00411449	1.21378e-06	1.26891e-06	0.00270132	1.43692e-06	0.0039307	1.12689e-06	0.00448141	0.00446466	0.00419843	1.20437e-06	0.0037559	0.00287461	1.15978e-06	0.00293886	0.00430356	0.00760199	1.60224e-06	1.64778e-06	0.00653941	0.00415682	0.00746718	1.65977e-06
Undecane, 4-methyl-	Hydrocarbons	639.959	4.31241	2980-69-0	C12H26				1152.6	1147	5.6	Level1	0.00713084	0.00826944	0.00521168	0.00709093	0.00642104	0.00820629	0.00636226	0.00448871	1.3108e-06	0.00596051	0.00600414	0.00461058	1.09895e-06	0.0055413	0.00508748	0.00533552	0.00681904	0.0114361	0.0210599	1.64778e-06	1.45098e-06	1.33837e-06	1.88428e-06	1.65977e-06
Decane, 3-methyl-	Hydrocarbons	476.709	3.88374	13151-34-3	C11H24				1059.21	1059	1.54348	Level1	0.00718095	0.00849417	0.00607295	0.0101764	0.00642739	0.00953312	0.00591147	0.00472199	0.00546635	0.00367982	0.00513663	0.00358462	0.00494196	0.00483149	0.00360224	0.003417	0.00709497	0.0100113	0.0148945	0.0080904	0.00643173	0.0056465	0.00853601	1.65977e-06
Heptane, 2,2,4,6,6-pentamethyl-	Hydrocarbons	329.729	3.4368	13475-82-6	C12H26				949.775	949	1.125	Level1	0.0190756	0.0381267	0.0211124	1.26891e-06	0.0311118	0.0261635	0.0481866	0.0251424	0.0346246	1.26502e-06	1.27767e-06	0.0250311	0.0377248	0.0248925	1.15978e-06	0.0428878	0.0316225	0.0364707	0.232746	0.0295619	0.0458535	0.0223186	0.0565185	1.65977e-06
3-Penten-2-one	Ketones	609.961	0.98745	625-33-2	C5H8O				1136.8	1128	8.8	Level1	0.0125087	0.0179088	0.024529	0.0202765	0.0245125	0.0166763	0.00771102	1.12689e-06	0.00479676	1.26502e-06	0.0208705	0.0107434	0.00919167	0.0140992	0.0131467	1.13553e-06	0.00791094	0.00652021	0.0228168	0.0162426	1.45098e-06	0.0112638	0.0123996	0.00936873
2-Heptanone, 6-methyl-	Ketones	829.947	1.33858	928-68-7	C8H16O				1250	1237	13	Level1	0.100673	0.0556356	0.0894736	0.086019	0.0565001	0.0769393	0.0530926	0.00843696	0.0136929	0.0189159	0.00584817	0.00634144	0.0127171	0.0388932	0.0118435	0.0242057	0.00655848	0.0336852	0.00695202	0.00574685	0.00765289	0.00928795	0.00321882	0.0232319
3-Undecanone	Ketones	1464.91	1.62081	2216-87-7	C11H22O				1576.3	1571	5.3	Level1	0.00201194	0.00237723	0.00278713	0.00276092	0.00233548	0.00303462	0.000789395	1.12689e-06	1.3108e-06	1.26502e-06	1.27767e-06	1.20437e-06	0.00303379	0.00162538	0.0013718	0.00192447	0.00307897	0.0034276	0.00413065	1.64778e-06	1.45098e-06	1.33837e-06	1.88428e-06	1.65977e-06
(2R,5S)-2-Methyl-5-(prop-1-en-2-yl)-2-vinyltetrahydrofuran	Organoheterocyclic compounds	774.95	1.61607	54750-69-5	C10H16O				1222.5	1220	2.5	Level1	0.00458319	0.00243031	0.00318121	0.00328781	0.0026568	0.00239645	0.00228263	0.00116902	1.3108e-06	1.26502e-06	0.00100067	0.00098272	1.09895e-06	1.23163e-06	1.15978e-06	1.13553e-06	0.00117898	0.00165872	1.60224e-06	1.64778e-06	1.45098e-06	0.00119315	1.88428e-06	1.65977e-06
Thiazole, 2-methyl-	Organoheterocyclic compounds	819.948	1.00121	3581-87-1	C4H5NS				1245	1249	4	Level1	0.00721816	0.00445737	0.00383412	0.00340515	0.00401337	0.00393406	0.00640404	0.0118654	0.0150868	0.00889906	0.00828111	0.00877133	0.00560282	0.00807454	0.00703817	0.00435111	0.00612002	0.00721063	0.0152047	0.0132886	0.0115582	0.0117628	0.0144296	0.0309126
Furan, 2-propyl-	Organoheterocyclic compounds	449.971	1.22882	4229-91-8	C7H10O				1041.9	1026	15.9	Level1	0.0193042	0.01857	0.0283131	0.018061	0.0123867	0.0233222	0.018499	0.00196631	0.00280992	0.0035864	0.000760761	0.000973137	0.00276841	0.00778423	1.15978e-06	0.00806857	0.00115503	0.0112915	0.00176979	0.00137309	0.00273356	0.00135173	1.88428e-06	1.65977e-06
Oxirane, pentyl-	Organoheterocyclic compounds	644.959	1.41755	5063-65-0	C7H14O				1155.3	1153	2.3	Level1	0.0322055	0.0237119	0.0341673	0.0323117	0.0211894	0.0250023	0.021158	0.00321231	0.00527941	0.00665742	0.00189216	0.00182864	0.00419648	0.0143485	0.00426612	0.00872701	0.00238275	0.013533	1.60224e-06	0.0021712	0.00355246	0.0034293	1.88428e-06	1.65977e-06
Methyl isocyanide	Heterocyclic_Compounds	414.973	0.798294	593-75-9	C2H3N				1019.38	1006	13.3824	Level1	0.0107153	1.12552e-06	1.21378e-06	1.26891e-06	1.10883e-06	0.0279272	0.0137766	0.0400848	1.3108e-06	0.054405	0.0345601	0.0248569	1.09895e-06	0.0313819	0.0185363	1.13553e-06	0.0474407	0.0372103	0.0446246	0.0978775	0.0847642	0.0187149	0.105504	0.102696
2,4-Nonadienal		1692.08	1.12231	6750-03-4	C9H14O				1701.68	1700	14.4938	Level1	0.0224509	0.0173058	0.00370917	0.0210628	0.0159053	0.00394666	0.00249283	1.12689e-06	1.3108e-06	0.00646078	1.27767e-06	0.00296611	0.00467864	0.00195709	1.15978e-06	0.000916172	1.24229e-06	0.0157673	1.60224e-06	1.64778e-06	0.0051379	1.33837e-06	1.88428e-06	1.65977e-06
Benzene, 1-ethenyl-4-ethyl-		1248.02	1.31081	3454-07-7	C10H12				1462.19	1462	1.98095	Level1	0.012103	0.00605374	0.00613445	0.00524244	0.00501159	0.00611552	0.00341075	0.00198236	0.00324329	1.26502e-06	1.27767e-06	0.00217032	0.00355958	0.00353751	0.00372756	0.00516601	0.00275404	1.26235e-06	0.00357152	0.00320593	0.00289769	0.00275951	0.00327313	0.00762694
4-Penten-2-one, 4-methyl-		545.259	1.04365	3744-02-3	C6H10O				1102.76	1110	7.24118	Level1	9.82659e-07	1.12552e-06	1.21378e-06	1.26891e-06	0.00252332	0.00216762	0.018634	0.011896	0.0128588	0.00986584	0.0183934	0.0132251	0.0039153	1.23163e-06	0.00276506	1.13553e-06	1.24229e-06	1.26235e-06	0.0233944	1.64778e-06	0.0122123	0.00241857	0.0165384	0.0103889
2,4-Heptadienal, (E,E)-		1329.91	1.03582	4313-03-5	C7H10O				1505.26	1495	13.1909	Level1	0.0341082	0.0265967	0.0475521	0.0304789	0.0182868	0.029622	0.0294009	0.00327567	0.00354579	0.00646373	0.00113373	0.00151685	0.00350186	0.012696	0.00393554	0.0106545	1.24229e-06	0.0150222	0.00446696	0.00209809	0.00177981	0.0024826	0.00183185	1.65977e-06
Phenol, p-tert-butyl-	Benzenoids	2599.83	0.830625	98-54-4	C10H14O	C14200		leather, oakmoss	2289.7	NA	NA	Level2	0.0383731	0.105799	0.0726565	0.11023	0.0568302	0.0786367	0.107195	0.0714	0.14993	0.0899666	0.189237	0.182499	0.079423	0.04448	0.109523	0.0635992	0.316625	0.0781361	0.153214	0.0692596	0.114441	0.134206	0.152512	0.466606
Niacinamide	Organoheterocyclic compounds	3134.8	0.892583	98-92-0	C6H6N2O	C00153			2658.6	NA	NA	Level2	9.82659e-07	0.102371	0.14547	0.0753136	0.0770373	0.0622435	0.124713	0.0807165	0.035637	0.072139	0.0753018	0.0357987	0.0447845	0.119309	0.0701156	0.0457183	0.0540042	0.0632218	0.0697775	0.0516501	0.0574784	0.0340375	0.09854	0.0661889
Benzene, 2,4-dichloro-1-methyl-	Benzenoids	1386.43	1.25713	95-73-8	C7H6Cl2	C18300			1535.06	NA	NA	Level2	0.00410337	0.00538248	0.00384975	0.00224246	0.00136468	0.00322979	0.0016398	0.00100911	0.00286483	0.0011065	0.000946514	0.000902343	0.00178801	0.0019875	0.00132518	0.00081557	0.0041926	0.0027977	0.00754015	0.00149716	0.00220157	0.00111251	1.88428e-06	1.65977e-06
Phenol, 4-(1,1-dimethylpropyl)-	Benzenoids	2764.82	0.880696	80-46-6	C11H16O	C14226			2403.4	NA	NA	Level2	0.00246858	0.0108523	0.000115897	0.0102137	1.10883e-06	0.0169483	1.2324e-06	1.12689e-06	1.3108e-06	1.26502e-06	0.00572059	0.00295376	0.00303465	1.23163e-06	0.015264	1.13553e-06	0.0609411	0.00133345	0.00210519	1.64778e-06	1.45098e-06	1.33837e-06	0.00669001	0.012769
Ethene, fluoro-		1788.22	0.700467	75-02-5	C2H3F	C19185			1757.85	NA	NA	Level2	0.00436161	1.12552e-06	1.21378e-06	0.00918556	1.10883e-06	0.0032637	0.00262483	0.00322059	1.3108e-06	0.0386648	1.27767e-06	1.20437e-06	0.0412064	0.00314202	1.15978e-06	0.00661779	0.00888237	0.0405246	1.60224e-06	0.00423715	0.0368755	0.00474175	0.00431732	1.65977e-06
2,6,10-Dodecatrienal, 3,7,11-trimethyl-	Lipids and lipid-like molecules	2559.25	1.31794	19317-11-4	C15H24O	C16501			2261.69	NA	NA	Level2	9.82659e-07	0.013204	0.0245162	0.0082064	0.00274388	0.0136374	1.2324e-06	0.00228228	0.00235982	0.0041935	0.0175133	0.0340781	0.00521371	0.0260467	1.15978e-06	0.0051458	1.24229e-06	0.00985822	1.60224e-06	0.02073	0.00637743	1.33837e-06	1.88428e-06	1.65977e-06
Carbamodithioic acid, dibutyl-, methyl ester		2594.83	1.29121	38351-44-9	C10H21NS2				2286.2	NA	NA	Level2	0.00675576	0.00470402	0.00578913	0.00748839	0.0203309	0.0045633	0.0142876	0.0263713	0.0474519	0.0244158	0.00753218	0.0119437	0.00436731	0.00801332	0.0155445	0.00625601	0.0207973	0.00998602	0.0042419	0.0133375	0.00392858	0.0255312	0.0096874	0.0318511
4-Ethylcyclohexanol	Alcohols	1483.65	1.03692	4534-74-1	C8H16O				1586.21	NA	NA	Level2	0.0212181	0.015059	0.024839	0.0218706	0.00718926	0.0146328	0.0151371	0.00125955	0.00169714	0.00238912	0.000750531	1.20437e-06	0.000966219	0.00792515	0.0010181	0.00361969	0.000845326	0.00470663	0.00126204	1.64778e-06	0.00102578	0.00133569	0.0217907	0.0187263
1-Heptanol, 2-propyl-	Alcohols	1644.89	1.15721	10042-59-8	C10H22O				1675	NA	NA	Level2	0.00680046	0.00600996	0.00608841	0.00710007	0.00422667	0.0069008	0.00261505	0.00118711	0.00470707	0.00177136	0.00372365	0.00296983	0.0044959	0.0028523	0.00742109	0.00308156	0.0116132	0.00595421	0.00186675	0.00145949	0.00116308	1.33837e-06	1.88428e-06	0.00457082
Thiazole-4-carboxaldehyde	Aldehydes	1539.9	0.874261	3364-80-5	C4H3NOS				1616.7	NA	NA	Level2	0.0148221	0.0136547	0.0108267	0.00848186	0.00864116	0.0100556	0.0162178	0.0306998	0.0107853	0.0105662	0.0190912	0.0208697	0.00974192	1.23163e-06	0.023409	0.0181418	0.0108723	0.0164053	0.0263725	0.0110981	0.0300065	0.0157406	0.0339183	1.65977e-06
1H-Inden-1-ol, 2,3-dihydro-3,3-dimethyl-	Benzenoids	1744.39	1.3851	38393-92-9	C11H14O				1741.98	NA	NA	Level2	0.00584905	0.00116103	0.00256173	0.00853982	1.10883e-06	0.00117762	1.2324e-06	0.00159578	0.00125998	1.26502e-06	0.000953997	1.20437e-06	1.09895e-06	0.0016144	0.00103058	0.00113216	1.24229e-06	0.000867526	1.60224e-06	0.0021753	0.00198257	0.00147074	0.0019971	1.65977e-06
Benzene, 1,2-dichloro-3-methyl-	Benzenoids	1437.01	1.21984	32768-54-0	C7H6Cl2				1561.7	NA	NA	Level2	0.00691135	1.12552e-06	0.00219686	0.00430723	0.00332927	0.00539739	1.2324e-06	0.00216005	0.00449109	0.00245733	0.002047	0.00198621	1.09895e-06	0.00386677	0.00247364	1.13553e-06	0.00240232	0.0046276	0.00420044	0.00334674	0.0039531	1.33837e-06	0.00208542	0.00221612
1H-Indene, 1-methyl-	Benzenoids	2911.86	0.777591	767-59-9	C10H10				2504.86	NA	NA	Level2	9.82659e-07	1.12552e-06	0.00363743	0.00232572	0.00423101	1.43692e-06	0.00360716	0.00292091	0.00109978	0.00338767	0.0102598	0.00112458	0.0021021	0.00224858	1.15978e-06	0.00348363	1.24229e-06	0.00257327	0.00365769	0.0014972	0.00543761	0.00239016	1.88428e-06	0.00156259
1,4-Methanonaphthalen-9-one, 1,2,3,4-tetrahydro-	Benzenoids	2985.92	0.775333	6165-88-4	C11H10O				2555.93	NA	NA	Level2	9.82659e-07	0.00472347	1.21378e-06	0.00124852	0.00111274	1.43692e-06	0.00344996	0.0010316	0.00240581	0.0011613	0.00391049	1.20437e-06	0.0010617	0.00351712	1.15978e-06	0.00233988	0.00150577	0.00392233	0.00165062	0.0015515	1.45098e-06	0.00142471	0.00315374	0.00519477
1,4-Dihydronaphthalene	Benzenoids	3019.39	0.778708	612-17-9	C10H10				2579.02	NA	NA	Level2	0.00123231	0.000714248	0.000790742	0.00255444	0.000739063	0.00525463	0.00116935	0.00513096	0.00361285	0.00548775	0.00445436	0.00216142	0.00324577	0.0023336	0.000902833	0.00277561	0.00744034	0.0013592	0.0195204	0.0249677	0.00724769	0.00121319	0.00157759	0.0385249
Naphthalene, 1,2-dihydro-	Benzenoids	3057.51	0.790875	447-53-0	C10H10				2608.17	NA	NA	Level2	0.00114749	0.00120643	0.00494243	0.00260292	0.00241017	1.43692e-06	0.00245802	0.00102117	0.00406393	0.00268364	0.00348461	0.00391519	0.00132398	0.0012291	0.00377128	0.00223588	0.00398972	0.00768131	0.00481937	0.00497609	0.00559834	1.33837e-06	0.0133895	0.00602983
1,2,3,4-Tetrahydro-2-naphthol	Benzenoids	3031.89	0.774833	530-91-6	C10H12O				2587.64	NA	NA	Level2	9.82659e-07	0.00232984	0.0246678	1.26891e-06	1.10883e-06	0.00103414	0.0106937	1.12689e-06	0.00470957	0.00119244	0.00697686	0.00318638	0.00213499	0.00274592	0.00324187	0.00212117	1.24229e-06	0.00126122	0.0177533	0.0030869	0.03179	0.00237145	0.00308607	0.00141014
Cycloprop[a]indene, 1,1a,6,6a-tetrahydro-	Benzenoids	2996.11	0.778652	15677-15-3	C10H10				2562.97	NA	NA	Level2	9.82659e-07	0.00462257	0.00291027	0.00261778	0.000817786	0.00783215	0.00240878	0.00586276	0.00610727	0.0011613	0.00462445	0.00237156	0.0138872	0.00281876	0.00325877	0.00227773	0.00904385	0.00131257	1.60224e-06	0.0572796	0.00110122	0.00106198	0.0376966	0.00872408
L-Leucine, ethyl ester	Carboxylic_Acids	1346.73	1.17259	2743-60-4	C8H17NO2				1514.15	NA	NA	Level2	9.82659e-07	0.0008453	0.000971887	1.26891e-06	0.00107628	1.43692e-06	0.00157489	0.00230875	1.3108e-06	0.0010071	0.00125654	0.00123517	0.00170835	0.00186435	0.00128504	0.00156208	0.00157616	0.00164419	0.00229453	0.00277324	0.00213155	0.00158743	0.00289803	0.00649789
2,2,4-Trimethyl-1,3-pentanediol diisobutyrate	Carboxylic_Acids	1992.91	1.61135	6846-50-0	C16H30O4				1883.58	NA	NA	Level2	0.0227809	1.12552e-06	0.00971494	0.0122886	0.0115193	0.0121818	0.0203738	0.0178595	0.00868322	0.00862971	0.0433946	0.00861962	0.0109418	0.00734824	0.0121554	0.0061514	0.00833539	0.00876592	0.00334578	0.00890541	0.00670782	0.00802273	0.00682946	0.0131719
n-Caproic acid vinyl ester	Esters	1077.43	1.1815	3050-69-9	C8H14O2				1375.52	NA	NA	Level2	1.70386	1.02225	0.414048	1.62802	0.799806	1.70629	1.07655	0.093794	0.00178694	1.26502e-06	0.0723972	1.20437e-06	0.290687	0.182939	0.0624107	0.739129	0.134769	0.895804	1.60224e-06	0.061441	0.251642	0.153959	1.88428e-06	1.65977e-06
Formic acid, 1,1-dimethylethyl ester	Esters	984.937	1.33392	762-75-4	C5H10O2				1327.5	NA	NA	Level2	0.00194331	0.00204146	1.21378e-06	0.00323594	0.00253238	1.43692e-06	1.2324e-06	1.12689e-06	0.00333783	0.00147396	1.27767e-06	1.20437e-06	1.09895e-06	0.00189054	0.002204	0.00162971	1.24229e-06	0.00272036	1.60224e-06	0.00225132	1.45098e-06	0.00235218	0.00180914	1.65977e-06
Carbamodithioic acid, diethyl-, methyl ester	Esters	2214.86	1.07583	686-07-7	C6H13NS2				2026.7	NA	NA	Level2	0.099163	0.115842	0.192366	0.118241	0.219991	0.0983314	0.16278	0.356184	0.3954	0.151815	0.119914	0.147861	0.142274	0.156936	0.233904	0.120229	0.226577	0.155568	0.0967896	0.22214	0.0491874	0.273097	0.193711	0.299865
L-Valine, ethyl ester	Esters	1189.92	1.13163	17431-03-7	C7H15NO2				1431.6	NA	NA	Level2	0.00219804	0.00231656	0.00454257	0.00320603	0.00651031	0.00602464	0.0105208	0.0149615	0.0120535	0.00919125	0.0114801	0.0108015	0.00938088	0.00944911	0.00755389	0.0142695	0.0141039	0.0108674	0.0190918	0.021062	0.0121914	0.0165759	0.0278071	0.0268665
Hexanoic acid, 2-ethyl-, ethyl ester	Esters	949.314	1.84838	2983-37-1	C10H20O2				1309.69	NA	NA	Level2	0.00417374	0.00314831	0.00170773	0.00300143	0.00242757	0.0020966	0.00224138	0.00175173	0.00172868	1.26502e-06	0.00475204	0.00306949	0.0020404	0.00149886	0.00277617	0.00114455	0.00197629	1.26235e-06	0.00410119	0.00473681	0.00447367	1.33837e-06	0.0196412	1.65977e-06
Propanoic acid, 2-methyl-, 3-hydroxy-2,2,4-trimethylpentyl ester	Esters	1990.91	1.19592	77-68-9	C12H24O3				1881.87	NA	NA	Level2	0.0280871	0.0177862	0.0257718	0.0188584	0.0175662	0.018527	0.0184154	0.0189208	0.00987806	0.0109713	0.0371642	0.0217392	0.0100718	0.0129563	0.0110932	0.0103995	0.0109955	0.0103357	0.00915914	0.0102709	0.00823544	0.00888365	0.0165585	0.0267897
Triethylene glycol	Ethers	2889.34	0.842762	112-27-6	C6H14O4				2489.33	NA	NA	Level2	9.82659e-07	0.0111499	0.0146316	1.26891e-06	0.00292525	0.0232092	0.00196222	0.0169958	0.0149153	0.00447715	0.00890546	0.00148401	1.09895e-06	0.0205026	0.00935087	0.00306012	0.0017288	0.00659506	0.00678031	0.012409	0.0165493	0.00918397	0.0199391	0.00880539
Undecane, 3-methylene-	Hydrocarbons	877.335	3.32239	71138-64-2	C12H24				1274.93	NA	NA	Level2	0.00188025	0.00283013	1.21378e-06	0.00245349	0.00230581	0.00283004	0.00274592	0.00147422	0.00374057	0.00270305	0.00261503	0.00153898	0.00194819	0.00146496	0.00201898	0.0011897	0.00289348	0.0051059	0.0146009	0.00385933	0.00286112	0.00283959	0.00447478	0.00383395
Octane, 3-methyl-6-methylene-	Hydrocarbons	1669.01	3.38647	74630-07-2	C10H20				1695.6	NA	NA	Level2	0.0016304	0.00112991	0.00161739	1.26891e-06	0.000885652	0.0025966	1.2324e-06	1.12689e-06	1.3108e-06	0.0021662	1.27767e-06	0.00118975	0.000987576	0.00124519	1.15978e-06	0.000833006	0.00134396	0.00247291	0.0025136	0.0025385	1.45098e-06	1.33837e-06	0.00325912	0.00206808
Cyclohexane, octyl-	Hydrocarbons	1561.49	3.44436	1795-15-9	C14H28				1630.86	NA	NA	Level2	0.00129222	0.000886028	0.000992996	0.00110295	1.10883e-06	0.00304911	0.00270961	0.00124599	0.00124268	0.0032532	0.00285706	0.00178337	0.00114472	1.23163e-06	0.00242753	1.13553e-06	0.00270736	0.00172776	0.00136941	1.64778e-06	0.0035074	1.33837e-06	0.00407601	0.00469453
Cyclopentane, nonyl-	Hydrocarbons	1340.96	3.53833	2882-98-6	C14H28				1511.32	NA	NA	Level2	0.00424071	0.00699584	0.00381254	0.00557167	0.0023418	0.00747068	0.00397065	1.12689e-06	0.00419062	0.00416371	0.00341374	0.00161187	0.00333519	0.00482052	0.00553653	0.00473863	0.00863689	0.0137699	0.0201583	0.00411478	0.00575957	0.00401058	0.00366017	0.00519566
Undecane, 5,7-dimethyl-	Hydrocarbons	509.967	3.687	17312-83-3	C13H28				1076.95	NA	NA	Level2	9.82659e-07	0.00301606	0.0104254	0.00232608	0.00722586	1.43692e-06	0.00125656	1.12689e-06	0.000942377	1.26502e-06	1.27767e-06	1.20437e-06	0.00125797	0.00573811	0.0134145	0.00583227	0.00628246	0.00197365	1.60224e-06	1.64778e-06	0.00358078	1.33837e-06	1.88428e-06	0.00259373
Undecane, 3-methyl-	Hydrocarbons	664.957	4.30361	1002-43-3	C12H26				1165.8	NA	NA	Level2	0.0188231	0.0143897	0.00866241	0.0223588	0.0130757	0.0166805	0.0160123	0.00610677	0.0220938	0.0137124	0.0144248	0.0100028	0.017095	0.0122416	0.0114186	0.00801815	0.0195575	0.0351011	0.0962412	0.0222803	0.0206216	0.0144656	0.0245574	1.65977e-06
Pentadecane, 3-methyl-	Hydrocarbons	1449.49	4.32862	2882-96-4	C16H34				1568.18	NA	NA	Level2	0.0122558	0.0133801	0.0109149	0.0183865	0.0105594	0.017086	0.0166883	0.00840822	0.0193533	0.0155485	0.0136916	0.0144843	0.0203611	0.0134726	0.0154762	0.010039	0.0234943	0.0292088	0.0616317	0.0168154	0.0262167	0.0182228	0.024187	0.0316858
Dodecane, 3-methyl-	Hydrocarbons	984.936	4.45479	17312-57-1	C13H28				1329.65	NA	NA	Level2	0.00158068	0.00174053	1.21378e-06	1.26891e-06	1.10883e-06	0.00672592	1.2324e-06	1.12689e-06	0.00219661	0.00187355	0.00175062	1.20437e-06	1.09895e-06	1.23163e-06	0.00140571	1.13553e-06	0.00189948	1.26235e-06	0.00515729	0.00300079	0.00253547	0.00198553	0.00320761	1.65977e-06
Undecane, 3,5-dimethyl-	Hydrocarbons	1301.5	4.41968	17312-81-1	C13H28				1492.93	NA	NA	Level2	0.00134152	1.12552e-06	0.00135028	0.00393719	0.000873705	0.00278963	1.2324e-06	0.00324412	0.00397843	0.00219618	0.00451081	0.00155328	1.09895e-06	1.23163e-06	0.00595134	1.13553e-06	0.00127195	0.00378184	0.00995468	1.64778e-06	0.00173645	0.00585598	0.00560593	0.00274425
Dodecane, 2,6,11-trimethyl-	Hydrocarbons	1154.3	4.55275	31295-56-4	C15H32				1413.88	NA	NA	Level2	9.82659e-07	1.12552e-06	0.00497477	0.00155095	1.10883e-06	1.43692e-06	0.00853541	0.00670751	0.00475998	0.00356181	0.00674079	0.00243294	1.09895e-06	1.23163e-06	0.00673003	0.00251925	1.24229e-06	0.00844551	0.0091446	0.00889402	1.45098e-06	0.00843546	0.0045	0.00718208
Decane, 2,5,9-trimethyl-	Hydrocarbons	511.301	3.8736	62108-22-9	C13H28				1073.16	NA	NA	Level2	0.00381915	0.00431069	1.21378e-06	1.26891e-06	0.00310984	0.00646496	0.0130465	1.12689e-06	0.000862686	1.26502e-06	1.27767e-06	0.0192968	0.00345879	0.00317889	0.00180754	0.00162213	0.00297591	1.26235e-06	0.00101587	1.64778e-06	1.45098e-06	1.33837e-06	0.0120955	1.65977e-06
1-(1,2,3-Trimethyl-cyclopent-2-enyl)-ethanone	Ketones	1564.9	1.05335	70987-81-4	C10H16O				1630.6	NA	NA	Level2	9.82659e-07	0.00274566	0.00112714	0.00202978	1.10883e-06	1.43692e-06	0.00112504	0.00139189	0.00141592	0.000689566	0.0042399	0.00605499	1.09895e-06	1.23163e-06	0.00412886	1.13553e-06	0.00440093	0.00097179	0.00169096	1.64778e-06	0.00226343	0.00140918	0.00444255	0.0118455
3-Ethylcyclopentanone	Ketones	1019.93	1.17529	10264-55-8	C7H12O				1345	NA	NA	Level2	0.0703191	0.0563884	0.101081	0.0768191	0.040968	0.0606645	0.0536862	0.00391479	1.3108e-06	0.010557	0.00365264	0.00322931	0.00553881	0.041073	0.00662507	0.0232738	0.00338826	0.0271704	1.60224e-06	0.0030947	0.0077085	0.00704362	1.88428e-06	1.65977e-06
Ethanone, 1-(2,4,6-trimethylphenyl)-	Ketones	2304.85	1.14335	1667-01-2	C11H14O				2086.7	NA	NA	Level2	0.00991123	1.12552e-06	0.00981588	0.00605005	0.00427055	0.00295992	0.0123322	0.00934324	0.0127805	0.00860731	0.0157791	0.00779307	0.0107388	0.00582407	0.00670119	0.00378216	0.0197111	0.00418515	0.0143069	0.00405324	0.00455599	0.0143185	0.00484348	0.0274017
2H-1b,4-Ethanopentaleno[1,2-b]oxirene, hexahydro-, (1aa,1bbeta,4beta,4aa,5aa)-	Lipids and lipid-like molecules	1954.59	1.13956	117221-80-4	C10H14O				1859.22	NA	NA	Level2	0.028621	0.026198	0.0492324	1.26891e-06	0.0177398	0.0272953	0.0317107	0.00367714	0.00538323	0.00661473	1.27767e-06	0.00239091	0.00297469	1.23163e-06	1.15978e-06	0.0105292	1.24229e-06	0.012479	0.00402292	0.00301717	0.004217	0.00352623	0.00145399	1.65977e-06
Pentanoic acid, 2,2,4-trimethyl-3-hydroxy-, isobutyl ester	Organic acids and derivatives	1995.94	1.15929	244074-78-0	C12H24O3				1885.81	NA	NA	Level2	9.82659e-07	0.0185628	1.21378e-06	0.01759	1.10883e-06	0.00408411	1.2324e-06	1.12689e-06	0.0148923	0.0132974	1.27767e-06	0.0210374	1.09895e-06	0.011865	1.15978e-06	0.0111022	0.0118245	1.26235e-06	0.00964519	0.0149607	1.45098e-06	0.0119206	0.0180931	0.0346099
Ethyl methanesulfinate	Organic acids and derivatives	999.936	0.928261	819-75-0	C3H8O2S				1335	NA	NA	Level2	0.00111992	0.00156436	0.00170329	0.00138803	0.00164056	0.00169844	0.00187847	0.00255326	0.00129049	0.00150808	0.00191037	0.00159	0.00145514	0.00196574	0.00153685	0.0015898	0.0017757	0.00206147	0.00279425	0.00192087	0.0021232	0.00142497	0.00223664	1.65977e-06
2,4,7,9-Tetramethyl-5-decyn-4,7-diol	Organic oxygen compounds	2329.43	0.990125	126-86-3	C14H26O2				2103.16	NA	NA	Level2	0.00807276	0.00674828	0.00583055	0.0062991	0.00524432	0.0159613	0.01064	0.00509471	0.0124623	0.00596883	0.00598532	0.00696037	0.00329731	0.00335669	0.0112823	0.0105451	0.00353238	0.00694555	0.00617128	0.0170062	0.00467061	0.00344145	0.00536434	0.0147017
Hydrogen isocyanate	Organic oxygen compounds	1446.57	0.705111	75-13-8	CHNO				1567.02	NA	NA	Level2	0.00312138	1.12552e-06	1.21378e-06	1.26891e-06	0.210141	0.290503	0.41953	0.169001	0.00342543	0.00257715	0.231013	0.274377	0.00904836	1.23163e-06	0.194583	1.13553e-06	0.342393	0.00222785	1.60224e-06	1.64778e-06	0.197873	1.33837e-06	0.0034878	0.0250441
1-Butoxy-3-chloro-2-propanol	Organohalogen compounds	1799.88	0.9675	16224-33-2	C7H15ClO2				1764.7	NA	NA	Level2	9.82659e-07	0.000689874	0.000828696	0.00185945	1.10883e-06	0.000960222	0.00383886	0.00203724	0.00289824	0.00205709	0.00564931	0.00255297	1.09895e-06	1.23163e-06	0.00172032	0.000662384	0.00348182	0.000937086	0.00204453	0.00261374	0.00276387	0.00195359	0.00560485	0.00707428
Aziridine, 1-ethenyl-	Organoheterocyclic compounds	401.432	1.00271	5628-99-9	C4H7N				1010.63	NA	NA	Level2	0.152301	0.145282	0.149456	0.141728	0.131215	0.169158	0.1423	0.141048	0.169432	0.157351	0.140415	0.112997	0.11953	0.13514	0.0478512	0.129685	0.140294	0.161151	0.0457082	0.233364	0.174761	0.22549	0.172561	0.210784
2(3H)-Furanone, dihydro-4-methyl-	Organoheterocyclic compounds	1579.67	0.880227	1679-49-8	C5H8O2				1639.15	NA	NA	Level2	0.00512252	0.00132271	1.21378e-06	0.0035785	0.00409446	0.00278536	0.00394815	0.00568196	0.0033345	0.00330649	0.00396475	0.00334772	0.0058262	0.00458039	0.00430949	0.00299198	0.00445686	0.00417755	0.00859025	0.0058867	0.00395268	0.00193799	0.00315514	1.65977e-06
3-Amino-5-t-butylisoxazole	Organoheterocyclic compounds	1491.41	1.48125	55809-36-4	C7H12N2O				1590.9	NA	NA	Level2	9.82659e-07	1.12552e-06	0.00320476	0.00190825	0.001885	0.00206848	0.00195015	0.00225257	1.3108e-06	0.00203641	0.00348381	0.00294704	1.09895e-06	0.00233841	1.15978e-06	0.00177492	0.00195985	0.00169494	0.00465915	0.00281935	0.00270846	0.00352535	0.00292884	0.00487909
Furan, 2,3-dihydro-	Organoheterocyclic compounds	244.776	0.906583	1191-99-7	C4H6O				856.804	NA	NA	Level2	0.0929603	0.15046	0.105168	0.0616878	0.0461135	0.0424797	0.017406	0.0169129	0.017412	0.0211247	0.0133025	0.0141035	0.0461682	0.037502	0.0190482	0.0392399	0.0204784	0.0263237	0.0148264	0.0156295	0.00931679	0.0109976	0.00875277	0.00835741
1,3-Dioxolane, 2-(chloromethyl)-	Organoheterocyclic compounds	1199.92	0.946682	2568-30-1	C4H7ClO2				1436.8	NA	NA	Level2	0.00114305	0.0011425	0.00187937	0.00305541	0.00382147	0.00347721	0.00219543	0.00120438	0.001166	0.00101169	0.00121092	0.00112831	0.0028332	0.00140015	0.00150572	0.00145074	0.001645	0.00146109	0.00348082	1.64778e-06	0.000980216	1.33837e-06	0.00168327	1.65977e-06
4-Cyanocyclohexene	Heterocyclic_Compounds	1474.91	0.986684	100-45-8	C7H9N				1581.6	NA	NA	Level2	0.0035202	0.00330111	0.0010787	0.00297112	0.00181664	0.00210577	0.000989043	0.000863886	0.00270034	0.000921168	0.000903623	0.00154049	0.00277257	0.00265457	0.00386993	0.000866762	0.0037905	0.00120386	1.60224e-06	1.64778e-06	1.45098e-06	1.33837e-06	1.88428e-06	0.0146492
3-Pentanethiol, 2-methyl-	Organosulfur compounds	1084.93	1.01113	1639-04-9	C6H14S				1377.5	NA	NA	Level2	0.0354819	0.0537312	0.036383	0.0397916	0.047238	0.0289524	0.0294578	0.0403375	0.0231174	0.0325252	0.0640042	0.0424136	0.0550765	0.0416084	0.0460909	0.024633	0.0302215	0.0281349	0.0396102	0.0566999	0.0307317	0.0434289	0.0534629	0.0617034
4,8,12-Tetradecatrienal, 5,9,13-trimethyl-		2599.83	1.4749	66408-55-7	C17H28O				2289.7	NA	NA	Level2	0.00681253	0.00202596	0.00275756	0.00195803	0.00364929	0.00242391	0.00230673	0.00348851	1.3108e-06	0.00313959	0.00198404	0.0016445	0.00499814	0.00165888	0.00206541	0.0013101	0.00406939	1.26235e-06	0.00176523	1.64778e-06	0.0021543	1.33837e-06	1.88428e-06	0.00288128
Boron trifluoride		2774.82	0.8531	7637-07-2	BF3				2414.19	NA	NA	Level2	9.82659e-07	1.12552e-06	0.00270634	0.00723021	0.0050721	0.00146385	0.110237	0.00209828	0.00333088	0.0192182	0.0046494	1.20437e-06	0.00437929	0.00939689	1.15978e-06	1.13553e-06	0.00541668	0.00231137	1.60224e-06	0.0970129	0.00499825	0.00678259	0.00172332	0.00218115
dl-Isoleucine, ethyl ester		1377.41	1.18905	55056-62-7	C8H17NO2				1530.25	NA	NA	Level2	9.82659e-07	1.12552e-06	0.00118925	1.26891e-06	0.00121758	1.43692e-06	0.00181049	0.00128363	0.0011489	0.00132003	0.00170128	0.00143717	1.09895e-06	1.23163e-06	1.15978e-06	0.000621472	0.00248436	1.26235e-06	0.00402009	1.64778e-06	0.00097331	1.33837e-06	0.00206114	0.0050955
1-hydroxy-1,2,3,4-tetrahydronaphthalene trifluoroacetate ester		3059.35	0.778136	134563-46-5	C12H11F3O2				2606.59	NA	NA	Level2	0.0229211	0.0233957	0.00285045	0.00725418	0.0024118	0.00298597	0.00267485	0.00391755	0.0158959	0.00525357	0.00562926	1.20437e-06	0.013523	0.000936761	0.0057697	1.13553e-06	0.00148795	0.0246279	0.0057557	0.00468786	1.45098e-06	0.0148819	0.00954334	0.00881896
